# Supplementary material for: Spatial proteomics reveal that the protein phosphatase PTP1B interacts with and may modify tyrosine phosphorylation of the rhomboid protease RHBDL4
Source: J Biol Chem. 2019 Jun 7;294(30):11486–97. doi: 10.1074/jbc.RA118.007074 (PMC6663880; doi:10.1074/jbc.RA118.007074)
Supplement: Supporting Information [file supp_RA118.007074_142469_2_supp_341906_pslwlx.xls]

## Sheet: HEK_R4
Protein	Description	Length (AA)	mw (Da)	Indistinguishable Proteins	Run1 (Weighted Spectral counts)	Run2(Weighted Spectral counts)	Run1+2(Weighted Spectral counts)		Uniprot			N-Terminal TM	C-terminal TM	Other TM	No TM
sp|Q86UP2|KTN1_HUMAN	Kinectin OS=Homo sapiens GN=KTN1 PE=1 SV=1	1357	156576		214.06	119.55	333.61		Q86UP2	KTN1_HUMAN		X
sp|P42167|LAP2B_HUMAN	Lamina-associated polypeptide 2, isoforms beta/gamma OS=Homo sapiens GN=TMPO PE=1 SV=2	454	50765.5		268.03	36	304.03		P42167	LAP2B_HUMAN			X
sp|Q9NZC7|WWOX_HUMAN	WW domain-containing oxidoreductase OS=Homo sapiens GN=WWOX PE=1 SV=1	414	46755.3		193.86	97.92	291.78		Q9NZC7	WWOX_HUMAN					X
sp|Q8TEB9|RHBL4_HUMAN	Rhomboid-related protein 4 OS=Homo sapiens GN=RHBDD1 PE=1 SV=1	315	35890		237.05	40.48	277.53		Q8TEB9	RHBL4_HUMAN				X
sp|Q9Y2U8|MAN1_HUMAN	Inner nuclear membrane protein Man1 OS=Homo sapiens GN=LEMD3 PE=1 SV=2	911	100205		202	74	276		Q9Y2U8	MAN1_HUMAN				X
sp|P50402|EMD_HUMAN	Emerin OS=Homo sapiens GN=EMD PE=1 SV=1	254	29048		185.5	74.5	260		P50402	EMD_HUMAN			X
sp|Q96A33|CCD47_HUMAN	Coiled-coil domain-containing protein 47 OS=Homo sapiens GN=CCDC47 PE=1 SV=1	483	55982.4		107.7	111.51	219.21		Q96A33	CCD47_HUMAN					X
sp|O95292|VAPB_HUMAN	Vesicle-associated membrane protein-associated protein B/C OS=Homo sapiens GN=VAPB PE=1 SV=3	243	27283.1		112	79	191		O95292	VAPB_HUMAN			X
sp|Q9BSJ8-2|ESYT1_HUMAN	Isoform 2 of Extended synaptotagmin-1 OS=Homo sapiens GN=ESYT1	1114	123104	sp|Q9BSJ8|ESYT1_HUMAN;	143	41	184		Q9BSJ8-2	ESYT1_HUMAN				X
sp|Q9UBF2|COPG2_HUMAN	Coatomer subunit gamma-2 OS=Homo sapiens GN=COPG2 PE=1 SV=1	871	97811.7		130.96	44.99	175.95		Q9UBF2	COPG2_HUMAN					X
sp|Q86UE4|LYRIC_HUMAN	Protein LYRIC OS=Homo sapiens GN=MTDH PE=1 SV=2	582	63960.9		93.67	79.62	173.29		Q86UE4	LYRIC_HUMAN				X
sp|Q14247|SRC8_HUMAN	Src substrate cortactin OS=Homo sapiens GN=CTTN PE=1 SV=2	550	61710.6		78.16	91.03	169.19		Q14247	SRC8_HUMAN					X
sp|Q9P2E9|RRBP1_HUMAN	Ribosome-binding protein 1 OS=Homo sapiens GN=RRBP1 PE=1 SV=4	1410	152779	tr|A0A0A0MRV0|A0A0A0MRV0_HUMAN;	120.68	42.48	163.16		Q9P2E9	RRBP1_HUMAN		X
sp|O15498|YKT6_HUMAN	Synaptobrevin homolog YKT6 OS=Homo sapiens GN=YKT6 PE=1 SV=1	198	22457.4		94	65.97	159.97		O15498	YKT6_HUMAN					X
sp|Q9Y2H6-2|FND3A_HUMAN	Isoform 2 of Fibronectin type-III domain-containing protein 3A OS=Homo sapiens GN=FNDC3A	1142	132110	sp|Q9Y2H6|FND3A_HUMAN;	110.86	44.95	155.81		Q9Y2H6-2	FND3A_HUMAN			X
sp|P08240|SRPRA_HUMAN	Signal recognition particle receptor subunit alpha OS=Homo sapiens GN=SRPRA PE=1 SV=2	638	69947.3		84	71	155		P08240	SRPRA_HUMAN					X
sp|Q07065|CKAP4_HUMAN	Cytoskeleton-associated protein 4 OS=Homo sapiens GN=CKAP4 PE=1 SV=2	602	66162.8		82	64	146		Q07065	CKAP4_HUMAN				X
sp|O15173-2|PGRC2_HUMAN	Isoform 2 of Membrane-associated progesterone receptor component 2 OS=Homo sapiens GN=PGRMC2	247	23857.8	sp|O15173|PGRC2_HUMAN;	98.77	32.97	131.74		O15173-2	PGRC2_HUMAN				X
sp|Q86XL3|ANKL2_HUMAN	Ankyrin repeat and LEM domain-containing protein 2 OS=Homo sapiens GN=ANKLE2 PE=1 SV=4	938	104320		90.68	40.88	131.56		Q86XL3	ANKL2_HUMAN		X
sp|Q96S66|CLCC1_HUMAN	Chloride channel CLIC-like protein 1 OS=Homo sapiens GN=CLCC1 PE=1 SV=1	551	62145.2		103.11	27.68	130.79		Q96S66	CLCC1_HUMAN				X
sp|Q92575|UBXN4_HUMAN	UBX domain-containing protein 4 OS=Homo sapiens GN=UBXN4 PE=1 SV=2	508	56886.8		68	59	127		Q92575	UBXN4_HUMAN					X
sp|Q9Y385|UB2J1_HUMAN	Ubiquitin-conjugating enzyme E2 J1 OS=Homo sapiens GN=UBE2J1 PE=1 SV=2	318	35266.7		73	54	127		Q9Y385	UB2J1_HUMAN			X
sp|P11717|MPRI_HUMAN	Cation-independent mannose-6-phosphate receptor OS=Homo sapiens GN=IGF2R PE=1 SV=3	2491	274937		77	34	111		P11717	MPRI_HUMAN			X
sp|Q86Y07|VRK2_HUMAN	Serine/threonine-protein kinase VRK2 OS=Homo sapiens GN=VRK2 PE=1 SV=3	508	58247.9		70.29	40.59	110.88		Q86Y07	VRK2_HUMAN			X
sp|Q9BR76|COR1B_HUMAN	Coronin-1B OS=Homo sapiens GN=CORO1B PE=1 SV=1	489	54344.3		51.84	56.93	108.77		Q9BR76	COR1B_HUMAN				X
sp|P46013|KI67_HUMAN	Proliferation marker protein Ki-67 OS=Homo sapiens GN=MKI67 PE=1 SV=2	3256	359446		50.5	52	102.5		P46013	KI67_HUMAN					X
sp|P49790|NU153_HUMAN	Nuclear pore complex protein Nup153 OS=Homo sapiens GN=NUP153 PE=1 SV=2	1475	154275		47.54	42.59	90.13		P49790	NU153_HUMAN					X
sp|P51648-2|AL3A2_HUMAN	Isoform 2 of Fatty aldehyde dehydrogenase OS=Homo sapiens GN=ALDH3A2	508	54957	sp|P51648|AL3A2_HUMAN;	51.48	33.69	85.17		P51648-2	AL3A2_HUMAN			X
sp|P18031|PTN1_HUMAN	Tyrosine-protein phosphatase non-receptor type 1 OS=Homo sapiens GN=PTPN1 PE=1 SV=1	435	50060.9		38	46	84		P18031	PTN1_HUMAN			X
sp|Q13586|STIM1_HUMAN	Stromal interaction molecule 1 OS=Homo sapiens GN=STIM1 PE=1 SV=3	685	77573.4		45.39	37.53	82.92		Q13586	STIM1_HUMAN				X
sp|Q8N5G2|MACOI_HUMAN	Macoilin OS=Homo sapiens GN=TMEM57 PE=1 SV=1	664	76327.6		43	39.52	82.52		Q8N5G2	MACOI_HUMAN				X
sp|Q96AG4|LRC59_HUMAN	Leucine-rich repeat-containing protein 59 OS=Homo sapiens GN=LRRC59 PE=1 SV=1	307	34998.9		49	31	80		Q96AG4	LRC59_HUMAN			X
sp|Q9Y679-2|AUP1_HUMAN	Isoform Short of Ancient ubiquitous protein 1 OS=Homo sapiens GN=AUP1	410	53120.8	sp|Q9Y679|AUP1_HUMAN;	52	28	80		Q9Y679-2	AUP1_HUMAN		X
sp|Q13190-2|STX5_HUMAN	Isoform 2 of Syntaxin-5 OS=Homo sapiens GN=STX5	301	39737.9	sp|Q13190-3|STX5_HUMAN;sp|Q13190-4|STX5_HUMAN;sp|Q13190|STX5_HUMAN;	50.49	28.74	79.23		Q13190-2	STX5_HUMAN			X
sp|Q9UGP8|SEC63_HUMAN	Translocation protein SEC63 homolog OS=Homo sapiens GN=SEC63 PE=1 SV=2	760	88157.7		28	50	78		Q9UGP8	SEC63_HUMAN				X
sp|Q9P0L0|VAPA_HUMAN	Vesicle-associated membrane protein-associated protein A OS=Homo sapiens GN=VAPA PE=1 SV=3	249	27947.3		38.05	39.5	77.55		Q9P0L0	VAPA_HUMAN			X
sp|Q9HDC5|JPH1_HUMAN	Junctophilin-1 OS=Homo sapiens GN=JPH1 PE=1 SV=2	661	71839.6		32	44	76		Q9HDC5	JPH1_HUMAN			X
sp|Q5VV42|CDKAL_HUMAN	Threonylcarbamoyladenosine tRNA methylthiotransferase OS=Homo sapiens GN=CDKAL1 PE=1 SV=1	579	65232.2		41	33	74		Q5VV42	CDKAL_HUMAN			X
sp|Q9H3N1|TMX1_HUMAN	Thioredoxin-related transmembrane protein 1 OS=Homo sapiens GN=TMX1 PE=1 SV=1	280	31842.8		32	36	68		Q9H3N1	TMX1_HUMAN				X
sp|Q9H089|LSG1_HUMAN	Large subunit GTPase 1 homolog OS=Homo sapiens GN=LSG1 PE=1 SV=2	658	75358.5		26	40	66		Q9H089	LSG1_HUMAN					X
sp|Q15738|NSDHL_HUMAN	Sterol-4-alpha-carboxylate 3-dehydrogenase, decarboxylating OS=Homo sapiens GN=NSDHL PE=1 SV=2	373	41981.6		26	36	62		Q15738	NSDHL_HUMAN				X
sp|Q9NZJ5|E2AK3_HUMAN	Eukaryotic translation initiation factor 2-alpha kinase 3 OS=Homo sapiens GN=EIF2AK3 PE=1 SV=3	1116	125462		43	19	62		Q9NZJ5	E2AK3_HUMAN		X
sp|Q09666|AHNK_HUMAN	Neuroblast differentiation-associated protein AHNAK OS=Homo sapiens GN=AHNAK PE=1 SV=2	5890	630464		29	31	60		Q09666	AHNK_HUMAN					X
sp|Q9HCU5|PREB_HUMAN	Prolactin regulatory element-binding protein OS=Homo sapiens GN=PREB PE=1 SV=2	417	45547.7		28	31.9	59.9		Q9HCU5	PREB_HUMAN				X
sp|Q9NQC3-2|RTN4_HUMAN	Isoform 2 of Reticulon-4 OS=Homo sapiens GN=RTN4	373	37211.4	sp|Q9NQC3-5|RTN4_HUMAN;sp|Q9NQC3|RTN4_HUMAN;tr|F8W914|F8W914_HUMAN;	29.91	25.81	55.72		Q9NQC3-2	RTN4_HUMAN				X
sp|P55010|IF5_HUMAN	Eukaryotic translation initiation factor 5 OS=Homo sapiens GN=EIF5 PE=1 SV=2	431	49317.9		30.7	22.92	53.62		P55010	IF5_HUMAN					X
sp|Q9H3P7|GCP60_HUMAN	Golgi resident protein GCP60 OS=Homo sapiens GN=ACBD3 PE=1 SV=4	528	60700.1		21	29	50		Q9H3P7	GCP60_HUMAN					X
sp|Q8NDI1-2|EHBP1_HUMAN	Isoform 2 of EH domain-binding protein 1 OS=Homo sapiens GN=EHBP1	1196	140291	sp|Q8NDI1-3|EHBP1_HUMAN;sp|Q8NDI1|EHBP1_HUMAN;	19.98	28.88	48.86		Q8NDI1-2	EHBP1_HUMAN					X
sp|P48634|PRC2A_HUMAN	Protein PRRC2A OS=Homo sapiens GN=PRRC2A PE=1 SV=3	2157	229354		7.93	39.6	47.53		P48634	PRC2A_HUMAN					X
sp|Q7Z2W4|ZCCHV_HUMAN	Zinc finger CCCH-type antiviral protein 1 OS=Homo sapiens GN=ZC3HAV1 PE=1 SV=3	902	101637		8	39	47		Q7Z2W4	ZCCHV_HUMAN					X
sp|P49792|RBP2_HUMAN	E3 SUMO-protein ligase RanBP2 OS=Homo sapiens GN=RANBP2 PE=1 SV=2	3224	358929		30.79	14.91	45.7		P49792	RBP2_HUMAN					X
sp|Q9Y6I9|TX264_HUMAN	Testis-expressed protein 264 OS=Homo sapiens GN=TEX264 PE=1 SV=1	313	34257		19.82	24.76	44.58		Q9Y6I9	TX264_HUMAN		X
sp|O95210|STBD1_HUMAN	Starch-binding domain-containing protein 1 OS=Homo sapiens GN=STBD1 PE=1 SV=1	358	39073.1		31	13	44		O95210	STBD1_HUMAN		X
sp|O95573|ACSL3_HUMAN	Long-chain-fatty-acid--CoA ligase 3 OS=Homo sapiens GN=ACSL3 PE=1 SV=3	720	80566.4		20	23	43		O95573	ACSL3_HUMAN		X
sp|O75663|TIPRL_HUMAN	TIP41-like protein OS=Homo sapiens GN=TIPRL PE=1 SV=2	272	31495.8		13	28	41		O75663	TIPRL_HUMAN					X
sp|Q8N4V1-2|MMGT1_HUMAN	Isoform 2 of Membrane magnesium transporter 1 OS=Homo sapiens GN=MMGT1	196	14712.6	sp|Q8N4V1|MMGT1_HUMAN;	28	11	39		Q8N4V1-2	MMGT1_HUMAN				X
sp|P49069|CAMLG_HUMAN	Calcium signal-modulating cyclophilin ligand OS=Homo sapiens GN=CAMLG PE=1 SV=1	296	33003.8		14	24	38		P49069	CAMLG_HUMAN					X
sp|Q8IZH2-2|XRN1_HUMAN	Isoform 2 of 5'-3' exoribonuclease 1 OS=Homo sapiens GN=XRN1	1694	194489	sp|Q8IZH2|XRN1_HUMAN;	23	15	38		Q8IZH2-2	XRN1_HUMAN					X
sp|P05556|ITB1_HUMAN	Integrin beta-1 OS=Homo sapiens GN=ITGB1 PE=1 SV=2	798	88591.1		26.94	10.97	37.91		P05556	ITB1_HUMAN			X
sp|Q9NPA0|EMC7_HUMAN	ER membrane protein complex subunit 7 OS=Homo sapiens GN=EMC7 PE=1 SV=1	242	26525.6		21.9	15.95	37.85		Q9NPA0	EMC7_HUMAN				X
sp|Q9P246-2|STIM2_HUMAN	Isoform 2 of Stromal interaction molecule 2 OS=Homo sapiens GN=STIM2	841	84961.9	sp|Q9P246|STIM2_HUMAN;tr|H0Y860|H0Y860_HUMAN;	20.86	16.92	37.78		Q9P246-2	STIM2_HUMAN					X
sp|Q9Y2J2-2|E41L3_HUMAN	Isoform 2 of Band 4.1-like protein 3 OS=Homo sapiens GN=EPB41L3	865	96706.5		32.83	4.62	37.45		Q9Y2J2-2	E41L3_HUMAN					X
sp|O95721|SNP29_HUMAN	Synaptosomal-associated protein 29 OS=Homo sapiens GN=SNAP29 PE=1 SV=1	258	29024.6		13	24	37		O95721	SNP29_HUMAN					X
sp|Q9ULE6|PALD_HUMAN	Paladin OS=Homo sapiens GN=PALD1 PE=1 SV=3	856	96945.3		12	25	37		Q9ULE6	PALD_HUMAN					X
sp|Q9ULK5|VANG2_HUMAN	Vang-like protein 2 OS=Homo sapiens GN=VANGL2 PE=1 SV=2	521	59821.3		23	14	37		Q9ULK5	VANG2_HUMAN				X
sp|Q07960|RHG01_HUMAN	Rho GTPase-activating protein 1 OS=Homo sapiens GN=ARHGAP1 PE=1 SV=1	439	50530.3		7.94	27.91	35.85		Q07960	RHG01_HUMAN					X
sp|Q9UQR0|SCML2_HUMAN	Sex comb on midleg-like protein 2 OS=Homo sapiens GN=SCML2 PE=1 SV=1	700	77406		21.98	13	34.98		Q9UQR0	SCML2_HUMAN					X
sp|O00151|PDLI1_HUMAN	PDZ and LIM domain protein 1 OS=Homo sapiens GN=PDLIM1 PE=1 SV=4	329	36139.1		3	31	34		O00151	PDLI1_HUMAN					X
sp|Q9Y5K6|CD2AP_HUMAN	CD2-associated protein OS=Homo sapiens GN=CD2AP PE=1 SV=1	639	71587.4		14	20	34		Q9Y5K6	CD2AP_HUMAN					X
sp|Q8TCJ2|STT3B_HUMAN	Dolichyl-diphosphooligosaccharide--protein glycosyltransferase subunit STT3B OS=Homo sapiens GN=STT3B PE=1 SV=1	826	93847.8		19	14	33		Q8TCJ2	STT3B_HUMAN				X
sp|Q9H2G2-2|SLK_HUMAN	Isoform 2 of STE20-like serine/threonine-protein kinase OS=Homo sapiens GN=SLK	1204	142967	sp|Q9H2G2|SLK_HUMAN;	5	27.99	32.99		Q9H2G2-2	SLK_HUMAN					X
sp|Q9H2M9|RBGPR_HUMAN	Rab3 GTPase-activating protein non-catalytic subunit OS=Homo sapiens GN=RAB3GAP2 PE=1 SV=1	1393	156300		3	29.99	32.99		Q9H2M9	RBGPR_HUMAN					X
sp|O75534-2|CSDE1_HUMAN	Isoform 2 of Cold shock domain-containing protein E1 OS=Homo sapiens GN=CSDE1	767	89063	sp|O75534-3|CSDE1_HUMAN;sp|O75534-4|CSDE1_HUMAN;sp|O75534|CSDE1_HUMAN;	14.98	17.97	32.95		O75534-2	CSDE1_HUMAN					X
sp|A0FGR8-2|ESYT2_HUMAN	Isoform 2 of Extended synaptotagmin-2 OS=Homo sapiens GN=ESYT2	893	98200.8	sp|A0FGR8-6|ESYT2_HUMAN;sp|A0FGR8|ESYT2_HUMAN;tr|A0A087WXU3|A0A087WXU3_HUMAN;tr|H7BXI1|H7BXI1_HUMAN;	7	25.77	32.77		A0FGR8-2	ESYT2_HUMAN				X
sp|Q9BTX1-2|NDC1_HUMAN	Isoform 2 of Nucleoporin NDC1 OS=Homo sapiens GN=NDC1	673	76453.6	sp|Q9BTX1-5|NDC1_HUMAN;sp|Q9BTX1-6|NDC1_HUMAN;sp|Q9BTX1|NDC1_HUMAN;	16.83	15.91	32.74		Q9BTX1-2	NDC1_HUMAN				X
sp|Q96HC4|PDLI5_HUMAN	PDZ and LIM domain protein 5 OS=Homo sapiens GN=PDLIM5 PE=1 SV=5	596	64066.6		7.85	24.52	32.37		Q96HC4	PDLI5_HUMAN					X
sp|O75533|SF3B1_HUMAN	Splicing factor 3B subunit 1 OS=Homo sapiens GN=SF3B1 PE=1 SV=3	1304	146116		17	15	32		O75533	SF3B1_HUMAN					X
tr|A0A1B0GUD6|A0A1B0GUD6_HUMAN	GRAM domain-containing protein 1B OS=Homo sapiens GN=GRAMD1B PE=1 SV=1	877	101317		9.91	21.71	31.62		A0A1B0GUD6	A0A1B0GUD6_HUMAN				X
sp|Q96KC8|DNJC1_HUMAN	DnaJ homolog subfamily C member 1 OS=Homo sapiens GN=DNAJC1 PE=1 SV=1	554	64005.4		9	20	29		Q96KC8	DNJC1_HUMAN				X
sp|Q8WXF7-2|ATLA1_HUMAN	Isoform 2 of Atlastin-1 OS=Homo sapiens GN=ATL1	553	63665.4	sp|Q8WXF7|ATLA1_HUMAN;	7	21	28		Q8WXF7-2	ATLA1_HUMAN				X
sp|Q9UIG0-2|BAZ1B_HUMAN	Isoform 2 of Tyrosine-protein kinase BAZ1B OS=Homo sapiens GN=BAZ1B	1479	171228	sp|Q9UIG0|BAZ1B_HUMAN;	20	8	28		Q9UIG0-2	BAZ1B_HUMAN					X
sp|O75915|PRAF3_HUMAN	PRA1 family protein 3 OS=Homo sapiens GN=ARL6IP5 PE=1 SV=1	188	21654.4		11	15	26		O75915	PRAF3_HUMAN				X
sp|Q8NEN9|PDZD8_HUMAN	PDZ domain-containing protein 8 OS=Homo sapiens GN=PDZD8 PE=1 SV=1	1154	128826		14	12	26		Q8NEN9	PDZD8_HUMAN		X
sp|Q6PKG0|LARP1_HUMAN	La-related protein 1 OS=Homo sapiens GN=LARP1 PE=1 SV=2	1096	123758		7.87	17.73	25.6		Q6PKG0	LARP1_HUMAN					X
sp|O95486|SC24A_HUMAN	Protein transport protein Sec24A OS=Homo sapiens GN=SEC24A PE=1 SV=2	1093	119998		9	16.48	25.48		O95486	SC24A_HUMAN					X
sp|Q53EU6|GPAT3_HUMAN	Glycerol-3-phosphate acyltransferase 3 OS=Homo sapiens GN=GPAT3 PE=1 SV=2	434	48799.6		7	18	25		Q53EU6	GPAT3_HUMAN				X
sp|Q96HY6|DDRGK_HUMAN	DDRGK domain-containing protein 1 OS=Homo sapiens GN=DDRGK1 PE=1 SV=2	314	35679.5		12	13	25		Q96HY6	DDRGK_HUMAN		X
tr|F1T0I1|F1T0I1_HUMAN	Protein transport protein Sec16A OS=Homo sapiens GN=SEC16A PE=1 SV=1	2334	250012		20.93	3.49	24.42		F1T0I1	F1T0I1_HUMAN					X
sp|Q5JTV8-3|TOIP1_HUMAN	Isoform 3 of Torsin-1A-interacting protein 1 OS=Homo sapiens GN=TOR1AIP1	584	66441.4		6.93	17.46	24.39		Q5JTV8-3	TOIP1_HUMAN					X
sp|Q9UBM7|DHCR7_HUMAN	7-dehydrocholesterol reductase OS=Homo sapiens GN=DHCR7 PE=1 SV=1	475	54579.8		12.96	10.92	23.88		Q9UBM7	DHCR7_HUMAN				X
sp|Q9NZ43|USE1_HUMAN	Vesicle transport protein USE1 OS=Homo sapiens GN=USE1 PE=1 SV=2	259	17824.4	tr|M0QYT5|M0QYT5_HUMAN;	10.86	12.86	23.72		Q9NZ43	USE1_HUMAN			X
sp|Q9Y2W1|TR150_HUMAN	Thyroid hormone receptor-associated protein 3 OS=Homo sapiens GN=THRAP3 PE=1 SV=2	955	108871		8	15	23		Q9Y2W1	TR150_HUMAN					X
sp|O95487-2|SC24B_HUMAN	Isoform 2 of Protein transport protein Sec24B OS=Homo sapiens GN=SEC24B	1233	137709	sp|O95487-3|SC24B_HUMAN;sp|O95487|SC24B_HUMAN;	8	14.5	22.5		O95487-2	SC24B_HUMAN					X
sp|Q86UL3|GPAT4_HUMAN	Glycerol-3-phosphate acyltransferase 4 OS=Homo sapiens GN=GPAT4 PE=1 SV=1	456	52163.3		11	11	22		Q86UL3	GPAT4_HUMAN				X
sp|Q8TAA9-2|VANG1_HUMAN	Isoform 2 of Vang-like protein 1 OS=Homo sapiens GN=VANGL1	522	60081.3	sp|Q8TAA9|VANG1_HUMAN;	11	11	22		Q8TAA9-2	VANG1_HUMAN				X
sp|Q5HYI8|RABL3_HUMAN	Rab-like protein 3 OS=Homo sapiens GN=RABL3 PE=1 SV=1	236	26460.6		4.99	15.93	20.92		Q5HYI8	RABL3_HUMAN					X
sp|P49750-4|YLPM1_HUMAN	Isoform 4 of YLP motif-containing protein 1 OS=Homo sapiens GN=YLPM1	2146	161055	sp|P49750|YLPM1_HUMAN;tr|F8VU51|F8VU51_HUMAN;	6.97	13.92	20.89		P49750-4	YLPM1_HUMAN					X
sp|Q92551|IP6K1_HUMAN	Inositol hexakisphosphate kinase 1 OS=Homo sapiens GN=IP6K1 PE=1 SV=3	441	50329.6		3	16.95	19.95		Q92551	IP6K1_HUMAN					X
sp|Q99640-3|PMYT1_HUMAN	Isoform 3 of Membrane-associated tyrosine- and threonine-specific cdc2-inhibitory kinase OS=Homo sapiens GN=PKMYT1	490	54630.9	sp|Q99640|PMYT1_HUMAN;	16.83	3	19.83		Q99640-3	PMYT1_HUMAN					X
sp|Q8N5K1|CISD2_HUMAN	CDGSH iron-sulfur domain-containing protein 2 OS=Homo sapiens GN=CISD2 PE=1 SV=1	135	15304.5		12	7	19		Q8N5K1	CISD2_HUMAN				X
sp|Q8NFQ8|TOIP2_HUMAN	Torsin-1A-interacting protein 2 OS=Homo sapiens GN=TOR1AIP2 PE=1 SV=1	470	51358.2		15	4	19		Q8NFQ8	TOIP2_HUMAN				X
sp|Q9H1E5|TMX4_HUMAN	Thioredoxin-related transmembrane protein 4 OS=Homo sapiens GN=TMX4 PE=1 SV=1	349	39017.7		6	13	19		Q9H1E5	TMX4_HUMAN				X
sp|Q5T8D3-2|ACBD5_HUMAN	Isoform 2 of Acyl-CoA-binding domain-containing protein 5 OS=Homo sapiens GN=ACBD5	490	58899.3	sp|Q5T8D3-3|ACBD5_HUMAN;sp|Q5T8D3-4|ACBD5_HUMAN;tr|B7Z2R7|B7Z2R7_HUMAN;	8.97	9.9	18.87		Q5T8D3-2	ACBD5_HUMAN			X
sp|P00387-2|NB5R3_HUMAN	Isoform 2 of NADH-cytochrome b5 reductase 3 OS=Homo sapiens GN=CYB5R3	278	34302.8	sp|P00387-3|NB5R3_HUMAN;sp|P00387|NB5R3_HUMAN;	3	15	18		P00387-2	NB5R3_HUMAN					X
sp|Q9Y426-3|C2CD2_HUMAN	Isoform 3 of C2 domain-containing protein 2 OS=Homo sapiens GN=C2CD2	691	75684.2	sp|Q9Y426|C2CD2_HUMAN;	15	3	18		Q9Y426-3	C2CD2_HUMAN		X
sp|Q96C19|EFHD2_HUMAN	EF-hand domain-containing protein D2 OS=Homo sapiens GN=EFHD2 PE=1 SV=1	240	26734.5		3.99	13.98	17.97		Q96C19	EFHD2_HUMAN					X
sp|Q9Y6Y8|S23IP_HUMAN	SEC23-interacting protein OS=Homo sapiens GN=SEC23IP PE=1 SV=1	1000	111295		4.98	12.99	17.97		Q9Y6Y8	S23IP_HUMAN					X
sp|Q9NYF8-2|BCLF1_HUMAN	Isoform 2 of Bcl-2-associated transcription factor 1 OS=Homo sapiens GN=BCLAF1	918	86377.3	sp|Q9NYF8-3|BCLF1_HUMAN;sp|Q9NYF8|BCLF1_HUMAN;tr|E9PK09|E9PK09_HUMAN;tr|E9PK91|E9PK91_HUMAN;tr|E9PKI6|E9PKI6_HUMAN;tr|E9PQN2|E9PQN2_HUMAN;	6.98	10.81	17.79		Q9NYF8-2	BCLF1_HUMAN					X
sp|O00400|ACATN_HUMAN	Acetyl-coenzyme A transporter 1 OS=Homo sapiens GN=SLC33A1 PE=1 SV=1	549	61031.9		6	10.97	16.97		O00400	ACATN_HUMAN				X
sp|P51572-2|BAP31_HUMAN	Isoform 2 of B-cell receptor-associated protein 31 OS=Homo sapiens GN=BCAP31	313	28046.1	sp|P51572|BAP31_HUMAN;	5	11.96	16.96		P51572-2	BAP31_HUMAN				X
sp|Q8IWB9-2|TEX2_HUMAN	Isoform 2 of Testis-expressed protein 2 OS=Homo sapiens GN=TEX2	1134	125630	sp|Q8IWB9|TEX2_HUMAN;tr|A0A087WVA8|A0A087WVA8_HUMAN;	12	4.96	16.96		Q8IWB9-2	TEX2_HUMAN				X
sp|Q8WVQ1-3|CANT1_HUMAN	Isoform 3 of Soluble calcium-activated nucleotidase 1 OS=Homo sapiens GN=CANT1	350	44919.8	sp|Q8WVQ1|CANT1_HUMAN;	9	7	16		Q8WVQ1-3	CANT1_HUMAN					X
sp|Q9Y490|TLN1_HUMAN	Talin-1 OS=Homo sapiens GN=TLN1 PE=1 SV=3	2541	270356		4	12	16		Q9Y490	TLN1_HUMAN					X
sp|P55072|TERA_HUMAN	Transitional endoplasmic reticulum ATPase OS=Homo sapiens GN=VCP PE=1 SV=4	806	89499.9		7.97	7.99	15.96		P55072	TERA_HUMAN					X
sp|P16435|NCPR_HUMAN	NADPH--cytochrome P450 reductase OS=Homo sapiens GN=POR PE=1 SV=2	677	76839.4		7	8.93	15.93		P16435	NCPR_HUMAN		X
sp|A8CG34|P121C_HUMAN	Nuclear envelope pore membrane protein POM 121C OS=Homo sapiens GN=POM121C PE=1 SV=2	1229	125376	tr|A0A075B7F8|A0A075B7F8_HUMAN;	11.48	3.99	15.47		A8CG34	P121C_HUMAN		X
sp|O00213-2|APBB1_HUMAN	Isoform 2 of Amyloid beta A4 precursor protein-binding family B member 1 OS=Homo sapiens GN=APBB1	708	77310	sp|O00213|APBB1_HUMAN;tr|J3KPL8|J3KPL8_HUMAN;	5.94	8.87	14.81		O00213-2	APBB1_HUMAN					X
sp|P83731|RL24_HUMAN	60S ribosomal protein L24 OS=Homo sapiens GN=RPL24 PE=1 SV=1	157	14395.8	tr|C9JNW5|C9JNW5_HUMAN;tr|C9JXB8|C9JXB8_HUMAN;	8	6	14		P83731	RL24_HUMAN					X
sp|Q04721|NOTC2_HUMAN	Neurogenic locus notch homolog protein 2 OS=Homo sapiens GN=NOTCH2 PE=1 SV=3	2471	265964		11	3	14		Q04721	NOTC2_HUMAN				X
sp|Q96SK2-2|TM209_HUMAN	Isoform 2 of Transmembrane protein 209 OS=Homo sapiens GN=TMEM209	560	63043.6	sp|Q96SK2-3|TM209_HUMAN;sp|Q96SK2|TM209_HUMAN;	10	4	14		Q96SK2-2	TM209_HUMAN				X
sp|O00264|PGRC1_HUMAN	Membrane-associated progesterone receptor component 1 OS=Homo sapiens GN=PGRMC1 PE=1 SV=3	195	21711.8		5	8	13		O00264	PGRC1_HUMAN		X
sp|Q9C0E8-2|LNP_HUMAN	Isoform 2 of Protein lunapark OS=Homo sapiens GN=LNP	423	47836.3	sp|Q9C0E8-3|LNP_HUMAN;sp|Q9C0E8-4|LNP_HUMAN;sp|Q9C0E8|LNP_HUMAN;	5	7.99	12.99		Q9C0E8-2	LNP_HUMAN				X
sp|Q9P2D1|CHD7_HUMAN	Chromodomain-helicase-DNA-binding protein 7 OS=Homo sapiens GN=CHD7 PE=1 SV=3	2997	336600		4.99	7.98	12.97		Q9P2D1	CHD7_HUMAN					X
sp|O94842-2|TOX4_HUMAN	Isoform 2 of TOX high mobility group box family member 4 OS=Homo sapiens GN=TOX4	598	66333.2	sp|O94842-3|TOX4_HUMAN;sp|O94842|TOX4_HUMAN;	7.96	4.99	12.95		O94842-2	TOX4_HUMAN					X
sp|Q8N511|TM199_HUMAN	Transmembrane protein 199 OS=Homo sapiens GN=TMEM199 PE=1 SV=1	208	14236.8	tr|J3KS81|J3KS81_HUMAN;	5.99	6.95	12.94		Q8N511	TM199_HUMAN				X
sp|P27816-6|MAP4_HUMAN	Isoform 6 of Microtubule-associated protein 4 OS=Homo sapiens GN=MAP4	1135	245976	sp|P27816|MAP4_HUMAN;tr|E7EVA0|E7EVA0_HUMAN;	7.9	4.88	12.78		P27816-6	MAP4_HUMAN					X
sp|P60468|SC61B_HUMAN	Protein transport protein Sec61 subunit beta OS=Homo sapiens GN=SEC61B PE=1 SV=2	96	9986.11		7	5	12		P60468	SC61B_HUMAN			X
sp|Q96HE9|PRR11_HUMAN	Proline-rich protein 11 OS=Homo sapiens GN=PRR11 PE=1 SV=1	360	40149.6		6.96	5	11.96		Q96HE9	PRR11_HUMAN					X
sp|O43491|E41L2_HUMAN	Band 4.1-like protein 2 OS=Homo sapiens GN=EPB41L2 PE=1 SV=1	1005	112807		5.84	5.83	11.67		O43491	E41L2_HUMAN					X
sp|Q13442|HAP28_HUMAN	28 kDa heat- and acid-stable phosphoprotein OS=Homo sapiens GN=PDAP1 PE=1 SV=1	181	20671.7		3	8	11		Q13442	HAP28_HUMAN					X
sp|Q8TEQ6|GEMI5_HUMAN	Gem-associated protein 5 OS=Homo sapiens GN=GEMIN5 PE=1 SV=3	1508	168933		6	5	11		Q8TEQ6	GEMI5_HUMAN					X
sp|Q96CP6-2|GRM1A_HUMAN	Isoform 2 of GRAM domain-containing protein 1A OS=Homo sapiens GN=GRAMD1A	713	89913.7	sp|Q96CP6-3|GRM1A_HUMAN;sp|Q96CP6|GRM1A_HUMAN;tr|M0QZ12|M0QZ12_HUMAN;	6	5	11		Q96CP6-2	GRM1A_HUMAN				X
sp|O60858-3|TRI13_HUMAN	Isoform 3 of E3 ubiquitin-protein ligase TRIM13 OS=Homo sapiens GN=TRIM13	410	30682.5	sp|O60858|TRI13_HUMAN;tr|X6R9U5|X6R9U5_HUMAN;	6	4.99	10.99		O60858-3	TRI13_HUMAN				X
sp|Q14789-2|GOGB1_HUMAN	Isoform 2 of Golgin subfamily B member 1 OS=Homo sapiens GN=GOLGB1	3269	376762	sp|Q14789-3|GOGB1_HUMAN;sp|Q14789-4|GOGB1_HUMAN;sp|Q14789|GOGB1_HUMAN;	5	5.99	10.99		Q14789-2	GOGB1_HUMAN			X
sp|P84157|MXRA7_HUMAN	Matrix-remodeling-associated protein 7 OS=Homo sapiens GN=MXRA7 PE=1 SV=1	204	21506.4		3	7	10		P84157	MXRA7_HUMAN		X
sp|Q96JQ2|CLMN_HUMAN	Calmin OS=Homo sapiens GN=CLMN PE=1 SV=1	1002	111870		4	6	10		Q96JQ2	CLMN_HUMAN			X
sp|Q99442|SEC62_HUMAN	Translocation protein SEC62 OS=Homo sapiens GN=SEC62 PE=1 SV=1	399	9882.02	tr|F8WCJ7|F8WCJ7_HUMAN;tr|F8WF48|F8WF48_HUMAN;	4	6	10		Q99442	SEC62_HUMAN				X
sp|Q96A57-2|TM230_HUMAN	Isoform 1 of Transmembrane protein 230 OS=Homo sapiens GN=TMEM230	183	8005.45	sp|Q96A57|TM230_HUMAN;tr|A0A087WTT2|A0A087WTT2_HUMAN;tr|Q5JWB9|Q5JWB9_HUMAN;	6	3	9		Q96A57-2	TM230_HUMAN				X
sp|Q96CS3|FAF2_HUMAN	FAS-associated factor 2 OS=Homo sapiens GN=FAF2 PE=1 SV=2	445	52716.6		3	6	9		Q96CS3	FAF2_HUMAN					X
sp|Q9Y6A9|SPCS1_HUMAN	Signal peptidase complex subunit 1 OS=Homo sapiens GN=SPCS1 PE=1 SV=4	102	11815.1		5	4	9		Q9Y6A9	SPCS1_HUMAN				X
sp|Q15836|VAMP3_HUMAN	Vesicle-associated membrane protein 3 OS=Homo sapiens GN=VAMP3 PE=1 SV=3	100	11320		3.98	4	7.98		Q15836	VAMP3_HUMAN			X
sp|P16403|H12_HUMAN	Histone H1.2 OS=Homo sapiens GN=HIST1H1C PE=1 SV=2	213	21405.8		3	4	7		P16403	H12_HUMAN				X
sp|Q7Z3D4|LYSM3_HUMAN	LysM and putative peptidoglycan-binding domain-containing protein 3 OS=Homo sapiens GN=LYSMD3 PE=1 SV=2	306	34606.3		3	4	7		Q7Z3D4	LYSM3_HUMAN				X
sp|Q8WY22|BRI3B_HUMAN	BRI3-binding protein OS=Homo sapiens GN=BRI3BP PE=1 SV=1	251	27889.9		3	4	7		Q8WY22	BRI3B_HUMAN				X
sp|Q9Y2G8|DJC16_HUMAN	DnaJ homolog subfamily C member 16 OS=Homo sapiens GN=DNAJC16 PE=2 SV=3	782	76194.5	tr|Q5TDG9|Q5TDG9_HUMAN;tr|Q5TDH4|Q5TDH4_HUMAN;	4	3	7		Q9Y2G8	DJC16_HUMAN		X
sp|Q86WV6|STING_HUMAN	Stimulator of interferon genes protein OS=Homo sapiens GN=TMEM173 PE=1 SV=1	379	42273.8		3	3	6		Q86WV6	STING_HUMAN					X
sp|Q9UBB9|TFP11_HUMAN	Tuftelin-interacting protein 11 OS=Homo sapiens GN=TFIP11 PE=1 SV=1	837	96992.6		3	3	6		Q9UBB9	TFP11_HUMAN					X

## Sheet: HEK_R4_exclusive
Protein	Description	Length (AA)	mw (Da)	Indistinguishable Proteins	Run1(Weighted Spectral counts)	(Weighted Spectral counts)	Run 1+2(Weighted Spectral counts)		Uniprot
sp|Q8TEB9|RHBL4_HUMAN	Rhomboid-related protein 4 OS=Homo sapiens GN=RHBDD1 PE=1 SV=1	315	35890		237.05	40.48	277.53		Q8TEB9	RHBL4_HUMAN
sp|Q9NZJ5|E2AK3_HUMAN	Eukaryotic translation initiation factor 2-alpha kinase 3 OS=Homo sapiens GN=EIF2AK3 PE=1 SV=3	1116	125462		43	19	62		Q9NZJ5	E2AK3_HUMAN
sp|Q8N4V1-2|MMGT1_HUMAN	Isoform 2 of Membrane magnesium transporter 1 OS=Homo sapiens GN=MMGT1	196	14712.6	sp|Q8N4V1|MMGT1_HUMAN;	28	11	39		Q8N4V1-2	MMGT1_HUMAN
sp|Q9NPA0|EMC7_HUMAN	ER membrane protein complex subunit 7 OS=Homo sapiens GN=EMC7 PE=1 SV=1	242	26525.6		21.9	15.95	37.85		Q9NPA0	EMC7_HUMAN
sp|Q9BTX1-2|NDC1_HUMAN	Isoform 2 of Nucleoporin NDC1 OS=Homo sapiens GN=NDC1	673	76453.6	sp|Q9BTX1-5|NDC1_HUMAN;sp|Q9BTX1-6|NDC1_HUMAN;sp|Q9BTX1|NDC1_HUMAN;	16.83	15.91	32.74		Q9BTX1-2	NDC1_HUMAN
sp|Q96KC8|DNJC1_HUMAN	DnaJ homolog subfamily C member 1 OS=Homo sapiens GN=DNAJC1 PE=1 SV=1	554	64005.4		9	20	29		Q96KC8	DNJC1_HUMAN
sp|Q53EU6|GPAT3_HUMAN	Glycerol-3-phosphate acyltransferase 3 OS=Homo sapiens GN=GPAT3 PE=1 SV=2	434	48799.6		7	18	25		Q53EU6	GPAT3_HUMAN
tr|F1T0I1|F1T0I1_HUMAN	Protein transport protein Sec16A OS=Homo sapiens GN=SEC16A PE=1 SV=1	2334	250012		20.93	3.49	24.42		F1T0I1	F1T0I1_HUMAN
sp|Q9UBM7|DHCR7_HUMAN	7-dehydrocholesterol reductase OS=Homo sapiens GN=DHCR7 PE=1 SV=1	475	54579.8		12.96	10.92	23.88		Q9UBM7	DHCR7_HUMAN
sp|Q9NZ43|USE1_HUMAN	Vesicle transport protein USE1 OS=Homo sapiens GN=USE1 PE=1 SV=2	259	17824.4	tr|M0QYT5|M0QYT5_HUMAN;	10.86	12.86	23.72		Q9NZ43	USE1_HUMAN
sp|Q86UL3|GPAT4_HUMAN	Glycerol-3-phosphate acyltransferase 4 OS=Homo sapiens GN=GPAT4 PE=1 SV=1	456	52163.3		11	11	22		Q86UL3	GPAT4_HUMAN
sp|Q92551|IP6K1_HUMAN	Inositol hexakisphosphate kinase 1 OS=Homo sapiens GN=IP6K1 PE=1 SV=3	441	50329.6		3	16.95	19.95		Q92551	IP6K1_HUMAN
sp|Q99640-3|PMYT1_HUMAN	Isoform 3 of Membrane-associated tyrosine- and threonine-specific cdc2-inhibitory kinase OS=Homo sapiens GN=PKMYT1	490	54630.9	sp|Q99640|PMYT1_HUMAN;	16.83	3	19.83		Q99640-3	PMYT1_HUMAN
sp|Q8N5K1|CISD2_HUMAN	CDGSH iron-sulfur domain-containing protein 2 OS=Homo sapiens GN=CISD2 PE=1 SV=1	135	15304.5		12	7	19		Q8N5K1	CISD2_HUMAN
sp|Q8NFQ8|TOIP2_HUMAN	Torsin-1A-interacting protein 2 OS=Homo sapiens GN=TOR1AIP2 PE=1 SV=1	470	51358.2		15	4	19		Q8NFQ8	TOIP2_HUMAN
sp|Q5T8D3-2|ACBD5_HUMAN	Isoform 2 of Acyl-CoA-binding domain-containing protein 5 OS=Homo sapiens GN=ACBD5	490	58899.3	sp|Q5T8D3-3|ACBD5_HUMAN;sp|Q5T8D3-4|ACBD5_HUMAN;tr|B7Z2R7|B7Z2R7_HUMAN;	8.97	9.9	18.87		Q5T8D3-2	ACBD5_HUMAN
sp|P00387-2|NB5R3_HUMAN	Isoform 2 of NADH-cytochrome b5 reductase 3 OS=Homo sapiens GN=CYB5R3	278	34302.8	sp|P00387-3|NB5R3_HUMAN;sp|P00387|NB5R3_HUMAN;	3	15	18		P00387-2	NB5R3_HUMAN
sp|Q9Y426-3|C2CD2_HUMAN	Isoform 3 of C2 domain-containing protein 2 OS=Homo sapiens GN=C2CD2	691	75684.2	sp|Q9Y426|C2CD2_HUMAN;	15	3	18		Q9Y426-3	C2CD2_HUMAN
sp|Q9Y6Y8|S23IP_HUMAN	SEC23-interacting protein OS=Homo sapiens GN=SEC23IP PE=1 SV=1	1000	111295		4.98	12.99	17.97		Q9Y6Y8	S23IP_HUMAN
sp|O00400|ACATN_HUMAN	Acetyl-coenzyme A transporter 1 OS=Homo sapiens GN=SLC33A1 PE=1 SV=1	549	61031.9		6	10.97	16.97		O00400	ACATN_HUMAN
sp|Q8IWB9-2|TEX2_HUMAN	Isoform 2 of Testis-expressed protein 2 OS=Homo sapiens GN=TEX2	1134	125630	sp|Q8IWB9|TEX2_HUMAN;tr|A0A087WVA8|A0A087WVA8_HUMAN;	12	4.96	16.96		Q8IWB9-2	TEX2_HUMAN
sp|P55072|TERA_HUMAN	Transitional endoplasmic reticulum ATPase OS=Homo sapiens GN=VCP PE=1 SV=4	806	89499.9		7.97	7.99	15.96		P55072	TERA_HUMAN
sp|P16435|NCPR_HUMAN	NADPH--cytochrome P450 reductase OS=Homo sapiens GN=POR PE=1 SV=2	677	76839.4		7	8.93	15.93		P16435	NCPR_HUMAN
sp|Q96SK2-2|TM209_HUMAN	Isoform 2 of Transmembrane protein 209 OS=Homo sapiens GN=TMEM209	560	63043.6	sp|Q96SK2-3|TM209_HUMAN;sp|Q96SK2|TM209_HUMAN;	10	4	14		Q96SK2-2	TM209_HUMAN
sp|O00264|PGRC1_HUMAN	Membrane-associated progesterone receptor component 1 OS=Homo sapiens GN=PGRMC1 PE=1 SV=3	195	21711.8		5	8	13		O00264	PGRC1_HUMAN
sp|Q9C0E8-2|LNP_HUMAN	Isoform 2 of Protein lunapark OS=Homo sapiens GN=LNP	423	47836.3	sp|Q9C0E8-3|LNP_HUMAN;sp|Q9C0E8-4|LNP_HUMAN;sp|Q9C0E8|LNP_HUMAN;	5	7.99	12.99		Q9C0E8-2	LNP_HUMAN
sp|Q8N511|TM199_HUMAN	Transmembrane protein 199 OS=Homo sapiens GN=TMEM199 PE=1 SV=1	208	14236.8	tr|J3KS81|J3KS81_HUMAN;	5.99	6.95	12.94		Q8N511	TM199_HUMAN
sp|P60468|SC61B_HUMAN	Protein transport protein Sec61 subunit beta OS=Homo sapiens GN=SEC61B PE=1 SV=2	96	9986.11		7	5	12		P60468	SC61B_HUMAN
sp|Q96HE9|PRR11_HUMAN	Proline-rich protein 11 OS=Homo sapiens GN=PRR11 PE=1 SV=1	360	40149.6		6.96	5	11.96		Q96HE9	PRR11_HUMAN
sp|Q96CP6-2|GRM1A_HUMAN	Isoform 2 of GRAM domain-containing protein 1A OS=Homo sapiens GN=GRAMD1A	713	89913.7	sp|Q96CP6-3|GRM1A_HUMAN;sp|Q96CP6|GRM1A_HUMAN;tr|M0QZ12|M0QZ12_HUMAN;	6	5	11		Q96CP6-2	GRM1A_HUMAN
sp|O60858-3|TRI13_HUMAN	Isoform 3 of E3 ubiquitin-protein ligase TRIM13 OS=Homo sapiens GN=TRIM13	410	30682.5	sp|O60858|TRI13_HUMAN;tr|X6R9U5|X6R9U5_HUMAN;	6	4.99	10.99		O60858-3	TRI13_HUMAN
sp|P84157|MXRA7_HUMAN	Matrix-remodeling-associated protein 7 OS=Homo sapiens GN=MXRA7 PE=1 SV=1	204	21506.4		3	7	10		P84157	MXRA7_HUMAN
sp|Q99442|SEC62_HUMAN	Translocation protein SEC62 OS=Homo sapiens GN=SEC62 PE=1 SV=1	399	9882.02	tr|F8WCJ7|F8WCJ7_HUMAN;tr|F8WF48|F8WF48_HUMAN;	4	6	10		Q99442	SEC62_HUMAN
sp|Q96A57-2|TM230_HUMAN	Isoform 1 of Transmembrane protein 230 OS=Homo sapiens GN=TMEM230	183	8005.45	sp|Q96A57|TM230_HUMAN;tr|A0A087WTT2|A0A087WTT2_HUMAN;tr|Q5JWB9|Q5JWB9_HUMAN;	6	3	9		Q96A57-2	TM230_HUMAN
sp|Q96CS3|FAF2_HUMAN	FAS-associated factor 2 OS=Homo sapiens GN=FAF2 PE=1 SV=2	445	52716.6		3	6	9		Q96CS3	FAF2_HUMAN
sp|Q9Y6A9|SPCS1_HUMAN	Signal peptidase complex subunit 1 OS=Homo sapiens GN=SPCS1 PE=1 SV=4	102	11815.1		5	4	9		Q9Y6A9	SPCS1_HUMAN
sp|Q7Z3D4|LYSM3_HUMAN	LysM and putative peptidoglycan-binding domain-containing protein 3 OS=Homo sapiens GN=LYSMD3 PE=1 SV=2	306	34606.3		3	4	7		Q7Z3D4	LYSM3_HUMAN
sp|Q8WY22|BRI3B_HUMAN	BRI3-binding protein OS=Homo sapiens GN=BRI3BP PE=1 SV=1	251	27889.9		3	4	7		Q8WY22	BRI3B_HUMAN
sp|Q9Y2G8|DJC16_HUMAN	DnaJ homolog subfamily C member 16 OS=Homo sapiens GN=DNAJC16 PE=2 SV=3	782	76194.5	tr|Q5TDG9|Q5TDG9_HUMAN;tr|Q5TDH4|Q5TDH4_HUMAN;	4	3	7		Q9Y2G8	DJC16_HUMAN
sp|Q86WV6|STING_HUMAN	Stimulator of interferon genes protein OS=Homo sapiens GN=TMEM173 PE=1 SV=1	379	42273.8		3	3	6		Q86WV6	STING_HUMAN
sp|Q9UBB9|TFP11_HUMAN	Tuftelin-interacting protein 11 OS=Homo sapiens GN=TFIP11 PE=1 SV=1	837	96992.6		3	3	6		Q9UBB9	TFP11_HUMAN

## Sheet: HeLa_R4
Protein	Description	Length (AA)	mw (Da)	Indistinguishable Proteins	Run 1(Weighted Spectral counts)	Run 2(Weighted Spectral counts)	Run 3(Weighted Spectral counts)	Run1+2+3 (Weighted Spectral counts)		Uniprot			N-Terminal TM	C-terminal TM	Other TM	No TM
sp|Q9UBF2|COPG2_HUMAN	Coatomer subunit gamma-2 OS=Homo sapiens GN=COPG2 PE=1 SV=1	871	97811.7		80.56	61.94	49.95	192.45		Q9UBF2	COPG2_HUMAN					x
sp|Q86UP2|KTN1_HUMAN	Kinectin OS=Homo sapiens GN=KTN1 PE=1 SV=1	1357	156576		62.24	65	54.29	181.53		Q86UP2	KTN1_HUMAN		x
sp|Q9Y2U8|MAN1_HUMAN	Inner nuclear membrane protein Man1 OS=Homo sapiens GN=LEMD3 PE=1 SV=2	911	100205		46	40	28	114		Q9Y2U8	MAN1_HUMAN				x
sp|Q7Z2W4|ZCCHV_HUMAN	Zinc finger CCCH-type antiviral protein 1 OS=Homo sapiens GN=ZC3HAV1 PE=1 SV=3	902	101637		43.48	29.65	36.6	109.73		Q7Z2W4	ZCCHV_HUMAN					x
sp|O15173-2|PGRC2_HUMAN	Isoform 2 of Membrane-associated progesterone receptor component 2 OS=Homo sapiens GN=PGRMC2	247	23857.8	sp|O15173|PGRC2_HUMAN;	32.47	26.45	27.88	86.8		O15173-2	PGRC2_HUMAN		x
sp|Q07065|CKAP4_HUMAN	Cytoskeleton-associated protein 4 OS=Homo sapiens GN=CKAP4 PE=1 SV=2	602	66162.8		26	30	24	80		Q07065	CKAP4_HUMAN				x
sp|Q9Y490|TLN1_HUMAN	Talin-1 OS=Homo sapiens GN=TLN1 PE=1 SV=3	2541	270356		33	25.99	19.99	78.98		Q9Y490	TLN1_HUMAN					x
sp|P50402|EMD_HUMAN	Emerin OS=Homo sapiens GN=EMD PE=1 SV=1	254	29048		24	26	26	76		P50402	EMD_HUMAN			x
sp|Q8TEB9|RHBL4_HUMAN	Rhomboid-related protein 4 OS=Homo sapiens GN=RHBDD1 PE=1 SV=1	315	35890		26.87	26.89	21	74.76		Q8TEB9	RHBL4_HUMAN				x
sp|Q14739|LBR_HUMAN	Lamin-B receptor OS=Homo sapiens GN=LBR PE=1 SV=2	615	70838.1		23.93	20.97	19.97	64.87		Q14739	LBR_HUMAN				x
sp|Q8WXH0-2|SYNE2_HUMAN	Isoform 2 of Nesprin-2 OS=Homo sapiens GN=SYNE2	6907	797997	sp|Q8WXH0|SYNE2_HUMAN;	50.17	4.96	4.95	60.08		Q8WXH0-2	SYNE2_HUMAN					x
sp|P51648-2|AL3A2_HUMAN	Isoform 2 of Fatty aldehyde dehydrogenase OS=Homo sapiens GN=ALDH3A2	508	54957	sp|P51648|AL3A2_HUMAN;	25.82	16.77	15.94	58.53		P51648-2	AL3A2_HUMAN			x
sp|Q86Y07|VRK2_HUMAN	Serine/threonine-protein kinase VRK2 OS=Homo sapiens GN=VRK2 PE=1 SV=3	508	58247.9		19.8	14.85	17.82	52.47		Q86Y07	VRK2_HUMAN			x
sp|O95573|ACSL3_HUMAN	Long-chain-fatty-acid--CoA ligase 3 OS=Homo sapiens GN=ACSL3 PE=1 SV=3	720	80566.4		18.98	17.99	11	47.97		O95573	ACSL3_HUMAN		x
sp|O95292|VAPB_HUMAN	Vesicle-associated membrane protein-associated protein B/C OS=Homo sapiens GN=VAPB PE=1 SV=3	243	27283.1		18	11	17	46		O95292	VAPB_HUMAN			x
sp|Q96JH7|VCIP1_HUMAN	Deubiquitinating protein VCIP135 OS=Homo sapiens GN=VCPIP1 PE=1 SV=2	1222	134596		16	15	15	46		Q96JH7	VCIP1_HUMAN					x
sp|Q86XL3|ANKL2_HUMAN	Ankyrin repeat and LEM domain-containing protein 2 OS=Homo sapiens GN=ANKLE2 PE=1 SV=4	938	104320		23.95	4.98	16.97	45.9		Q86XL3	ANKL2_HUMAN		x
sp|P11717|MPRI_HUMAN	Cation-independent mannose-6-phosphate receptor OS=Homo sapiens GN=IGF2R PE=1 SV=3	2491	274937		21	6	11	38		P11717	MPRI_HUMAN				x
sp|Q9H2M9|RBGPR_HUMAN	Rab3 GTPase-activating protein non-catalytic subunit OS=Homo sapiens GN=RAB3GAP2 PE=1 SV=1	1393	156300		12	9	14.99	35.99		Q9H2M9	RBGPR_HUMAN					x
sp|P35658-2|NU214_HUMAN	Isoform 2 of Nuclear pore complex protein Nup214 OS=Homo sapiens GN=NUP214	2079	214101	sp|P35658-5|NU214_HUMAN;sp|P35658|NU214_HUMAN;	15.88	12.94	7	35.82		P35658-2	NU214_HUMAN					x
sp|P42167|LAP2B_HUMAN	Lamina-associated polypeptide 2, isoforms beta/gamma OS=Homo sapiens GN=TMPO PE=1 SV=2	454	50765.5		11	13	11	35		P42167	LAP2B_HUMAN			x
sp|Q8TCJ2|STT3B_HUMAN	Dolichyl-diphosphooligosaccharide--protein glycosyltransferase subunit STT3B OS=Homo sapiens GN=STT3B PE=1 SV=1	826	93847.8		9	11	14	34		Q8TCJ2	STT3B_HUMAN				x
sp|P05783|K1C18_HUMAN	Keratin, type I cytoskeletal 18 OS=Homo sapiens GN=KRT18 PE=1 SV=2	430	48154.6		9.98	10	13.99	33.97		P05783	K1C18_HUMAN					x
sp|Q9Y2H6-2|FND3A_HUMAN	Isoform 2 of Fibronectin type-III domain-containing protein 3A OS=Homo sapiens GN=FNDC3A	1142	132110	sp|Q9Y2H6|FND3A_HUMAN;	11.97	12.97	8.97	33.91		Q9Y2H6-2	FND3A_HUMAN			x
sp|O15498|YKT6_HUMAN	Synaptobrevin homolog YKT6 OS=Homo sapiens GN=YKT6 PE=1 SV=1	198	22457.4		15	3	14	32		O15498	YKT6_HUMAN					x
sp|Q92575|UBXN4_HUMAN	UBX domain-containing protein 4 OS=Homo sapiens GN=UBXN4 PE=1 SV=2	508	56886.8		11	11	9	31		Q92575	UBXN4_HUMAN				x
sp|P55072|TERA_HUMAN	Transitional endoplasmic reticulum ATPase OS=Homo sapiens GN=VCP PE=1 SV=4	806	89499.9		14.99	7	8.99	30.98		P55072	TERA_HUMAN				x
sp|Q13190-2|STX5_HUMAN	Isoform 2 of Syntaxin-5 OS=Homo sapiens GN=STX5	301	39737.9	sp|Q13190|STX5_HUMAN;	12.87	6.93	10.91	30.71		Q13190-2	STX5_HUMAN			x
sp|Q9Y5K6|CD2AP_HUMAN	CD2-associated protein OS=Homo sapiens GN=CD2AP PE=1 SV=1	639	71587.4		10	8	12	30		Q9Y5K6	CD2AP_HUMAN					x
sp|Q15643|TRIPB_HUMAN	Thyroid receptor-interacting protein 11 OS=Homo sapiens GN=TRIP11 PE=1 SV=3	1979	228023		15	5	9	29		Q15643	TRIPB_HUMAN					x
sp|Q9Y385|UB2J1_HUMAN	Ubiquitin-conjugating enzyme E2 J1 OS=Homo sapiens GN=UBE2J1 PE=1 SV=2	318	35266.7		10	10	8	28		Q9Y385	UB2J1_HUMAN			x
sp|Q9Y679-2|AUP1_HUMAN	Isoform Short of Ancient ubiquitous protein 1 OS=Homo sapiens GN=AUP1	410	53120.8	sp|Q9Y679|AUP1_HUMAN;	8	9	11	28		Q9Y679-2	AUP1_HUMAN		x
sp|P55010|IF5_HUMAN	Eukaryotic translation initiation factor 5 OS=Homo sapiens GN=EIF5 PE=1 SV=2	431	49317.9		11.94	7.96	7.97	27.87		P55010	IF5_HUMAN					x
sp|P47712|PA24A_HUMAN	Cytosolic phospholipase A2 OS=Homo sapiens GN=PLA2G4A PE=1 SV=2	749	85400.3		8	10	9	27		P47712	PA24A_HUMAN					x
sp|Q27J81-2|INF2_HUMAN	Isoform 2 of Inverted formin-2 OS=Homo sapiens GN=INF2	1240	135900	sp|Q27J81|INF2_HUMAN;	10	4	13	27		Q27J81-2	INF2_HUMAN					x
sp|Q07960|RHG01_HUMAN	Rho GTPase-activating protein 1 OS=Homo sapiens GN=ARHGAP1 PE=1 SV=1	439	50530.3		10.97	6.97	7.97	25.91		Q07960	RHG01_HUMAN					x
sp|Q9H089|LSG1_HUMAN	Large subunit GTPase 1 homolog OS=Homo sapiens GN=LSG1 PE=1 SV=2	658	75358.5		10	5	10	25		Q9H089	LSG1_HUMAN					x
sp|P18031|PTN1_HUMAN	Tyrosine-protein phosphatase non-receptor type 1 OS=Homo sapiens GN=PTPN1 PE=1 SV=1	435	50060.9		8	7	9	24		P18031	PTN1_HUMAN			x
sp|Q5VV42-2|CDKAL_HUMAN	Isoform 2 of Threonylcarbamoyladenosine tRNA methylthiotransferase OS=Homo sapiens GN=CDKAL1	488	65232.2	sp|Q5VV42|CDKAL_HUMAN;	8	6	9	23		Q5VV42-2	CDKAL_HUMAN			x
sp|Q9NZJ5|E2AK3_HUMAN	Eukaryotic translation initiation factor 2-alpha kinase 3 OS=Homo sapiens GN=EIF2AK3 PE=1 SV=3	1116	125462		11	6	6	23		Q9NZJ5	E2AK3_HUMAN		x
sp|Q96AG4|LRC59_HUMAN	Leucine-rich repeat-containing protein 59 OS=Homo sapiens GN=LRRC59 PE=1 SV=1	307	34998.9		10	5	7	22		Q96AG4	LRC59_HUMAN			x
sp|P48444|COPD_HUMAN	Coatomer subunit delta OS=Homo sapiens GN=ARCN1 PE=1 SV=1	511	61749.4	tr|B0YIW6|B0YIW6_HUMAN;	6.93	9.9	4.95	21.78		P48444	COPD_HUMAN					x
sp|Q96HC4|PDLI5_HUMAN	PDZ and LIM domain protein 5 OS=Homo sapiens GN=PDLIM5 PE=1 SV=5	596	64066.6		6.91	5.89	8.85	21.65		Q96HC4	PDLI5_HUMAN					x
sp|Q8IZH2-2|XRN1_HUMAN	Isoform 2 of 5'-3' exoribonuclease 1 OS=Homo sapiens GN=XRN1	1694	194489	sp|Q8IZH2|XRN1_HUMAN;	9	5	7	21		Q8IZH2-2	XRN1_HUMAN					x
sp|Q8N5K1|CISD2_HUMAN	CDGSH iron-sulfur domain-containing protein 2 OS=Homo sapiens GN=CISD2 PE=1 SV=1	135	15304.5		7	5	9	21		Q8N5K1	CISD2_HUMAN		x
sp|O95210|STBD1_HUMAN	Starch-binding domain-containing protein 1 OS=Homo sapiens GN=STBD1 PE=1 SV=1	358	39073.1		7	8	5	20		O95210	STBD1_HUMAN		x
sp|Q9BZF1-2|OSBL8_HUMAN	Isoform 2 of Oxysterol-binding protein-related protein 8 OS=Homo sapiens GN=OSBPL8	874	101384	sp|Q9BZF1-3|OSBL8_HUMAN;sp|Q9BZF1|OSBL8_HUMAN;	10.97	3.99	5	19.96		Q9BZF1-2	OSBL8_HUMAN			x
sp|Q5HYI8|RABL3_HUMAN	Rab-like protein 3 OS=Homo sapiens GN=RABL3 PE=1 SV=1	236	26460.6		3.99	8.97	6.98	19.94		Q5HYI8	RABL3_HUMAN					x
sp|A0FGR8-2|ESYT2_HUMAN	Isoform 2 of Extended synaptotagmin-2 OS=Homo sapiens GN=ESYT2	893	98200.8	sp|A0FGR8-6|ESYT2_HUMAN;sp|A0FGR8|ESYT2_HUMAN;tr|A0A087WXU3|A0A087WXU3_HUMAN;tr|H7BXI1|H7BXI1_HUMAN;	6.93	6.94	6	19.87		A0FGR8-2	ESYT2_HUMAN				x
sp|Q15738|NSDHL_HUMAN	Sterol-4-alpha-carboxylate 3-dehydrogenase, decarboxylating OS=Homo sapiens GN=NSDHL PE=1 SV=2	373	41981.6		4	6	7	17		Q15738	NSDHL_HUMAN				x
sp|Q96QT4|TRPM7_HUMAN	Transient receptor potential cation channel subfamily M member 7 OS=Homo sapiens GN=TRPM7 PE=1 SV=1	1865	213048	tr|H0YLN8|H0YLN8_HUMAN;	10	3	3.99	16.99		Q96QT4	TRPM7_HUMAN				x
tr|A0A1B0GUD6|A0A1B0GUD6_HUMAN	GRAM domain-containing protein 1B OS=Homo sapiens GN=GRAMD1B PE=1 SV=1	877	101317		5	8.93	3	16.93		A0A1B0GUD6	A0A1B0GUD6_HUMAN				x
sp|O75396|SC22B_HUMAN	Vesicle-trafficking protein SEC22b OS=Homo sapiens GN=SEC22B PE=1 SV=4	215	24631.6		6	3	7	16		O75396	SC22B_HUMAN			x
sp|Q15652-3|JHD2C_HUMAN	Isoform 3 of Probable JmjC domain-containing histone demethylation protein 2C OS=Homo sapiens GN=JMJD1C	2358	285105	sp|Q15652|JHD2C_HUMAN;	3.99	4	7.97	15.96		Q15652-3	JHD2C_HUMAN					x
sp|Q14432|PDE3A_HUMAN	cGMP-inhibited 3',5'-cyclic phosphodiesterase A OS=Homo sapiens GN=PDE3A PE=1 SV=3	1141	125243		3.5	4	6.72	14.22		Q14432	PDE3A_HUMAN				x
sp|Q9HCU5|PREB_HUMAN	Prolactin regulatory element-binding protein OS=Homo sapiens GN=PREB PE=1 SV=2	417	45547.7		3.99	5	3.99	12.98		Q9HCU5	PREB_HUMAN				x
sp|Q9H3P7|GCP60_HUMAN	Golgi resident protein GCP60 OS=Homo sapiens GN=ACBD3 PE=1 SV=4	528	60700.1		4	5	3	12		Q9H3P7	GCP60_HUMAN					x
sp|Q8TAT6-2|NPL4_HUMAN	Isoform 2 of Nuclear protein localization protein 4 homolog OS=Homo sapiens GN=NPLOC4	617	68257	sp|Q8TAT6|NPL4_HUMAN;	3	5.99	3	11.99		Q8TAT6-2	NPL4_HUMAN					x
sp|Q9UBM7|DHCR7_HUMAN	7-dehydrocholesterol reductase OS=Homo sapiens GN=DHCR7 PE=1 SV=1	475	54579.8		3.98	3	4.98	11.96		Q9UBM7	DHCR7_HUMAN				x
sp|O75915|PRAF3_HUMAN	PRA1 family protein 3 OS=Homo sapiens GN=ARL6IP5 PE=1 SV=1	188	21654.4		4	3	4	11		O75915	PRAF3_HUMAN				x
sp|P46060|RAGP1_HUMAN	Ran GTPase-activating protein 1 OS=Homo sapiens GN=RANGAP1 PE=1 SV=1	587	63664.4		4	4	3	11		P46060	RAGP1_HUMAN					x

## Sheet: HEK_and_HeLa_common_for_R4
Protein	Description	Length (AA)	mw (Da)	Indistinguishable Proteins	SUM in HEK(Weighted Spectral counts)	SUM in HeLa(Weighted Spectral counts)	Total(Weighted Spectral counts)		Uniprot		N-Terminal TM	C-terminal TM	Other TM	No TM
sp|Q86UP2|KTN1_HUMAN	Kinectin OS=Homo sapiens GN=KTN1 PE=1 SV=1	1357	156576		181.53	333.61	515.14		KTN1	Q86UP2	x
sp|Q9Y2U8|MAN1_HUMAN	Inner nuclear membrane protein Man1 OS=Homo sapiens GN=LEMD3 PE=1 SV=2	911	100205		114	276	390		MAN1	Q9Y2U8			x
sp|Q9UBF2|COPG2_HUMAN	Coatomer subunit gamma-2 OS=Homo sapiens GN=COPG2 PE=1 SV=1	871	97811.7		192.45	175.95	368.4		COPG2	Q9UBF2				x
sp|Q8TEB9|RHBL4_HUMAN	Rhomboid-related protein 4 OS=Homo sapiens GN=RHBDD1 PE=1 SV=1	315	35890		74.76	277.53	352.29			Q8TEB9			x
sp|P42167|LAP2B_HUMAN	Lamina-associated polypeptide 2, isoforms beta/gamma OS=Homo sapiens GN=TMPO PE=1 SV=2	454	50765.5		35	304.03	339.03		LAP2B	P42167		x
sp|P50402|EMD_HUMAN	Emerin OS=Homo sapiens GN=EMD PE=1 SV=1	254	29048		76	260	336		EMD	P50402		x
sp|O95292|VAPB_HUMAN	Vesicle-associated membrane protein-associated protein B/C OS=Homo sapiens GN=VAPB PE=1 SV=3	243	27283.1		46	191	237		VAPB	O95292		x
sp|Q07065|CKAP4_HUMAN	Cytoskeleton-associated protein 4 OS=Homo sapiens GN=CKAP4 PE=1 SV=2	602	66162.8		80	146	226		CKAP4	Q07065			x
sp|O15173-2|PGRC2_HUMAN	Isoform 2 of Membrane-associated progesterone receptor component 2 OS=Homo sapiens GN=PGRMC2	247	23857.8	sp|O15173|PGRC2_HUMAN;	86.8	131.74	218.54		PGRC2	O15173-2	x
sp|O15498|YKT6_HUMAN	Synaptobrevin homolog YKT6 OS=Homo sapiens GN=YKT6 PE=1 SV=1	198	22457.4		32	159.97	191.97		YKT6	O15498				x
sp|Q9Y2H6-2|FND3A_HUMAN	Isoform 2 of Fibronectin type-III domain-containing protein 3A OS=Homo sapiens GN=FNDC3A	1142	132110	sp|Q9Y2H6|FND3A_HUMAN;	33.91	155.81	189.72		FND3A	Q9Y2H6-2		x
sp|Q86XL3|ANKL2_HUMAN	Ankyrin repeat and LEM domain-containing protein 2 OS=Homo sapiens GN=ANKLE2 PE=1 SV=4	938	104320		45.9	131.56	177.46		ANKL2	Q86XL3	x
sp|Q86Y07|VRK2_HUMAN	Serine/threonine-protein kinase VRK2 OS=Homo sapiens GN=VRK2 PE=1 SV=3	508	58247.9		52.47	110.88	163.35		VRK2	Q86Y07		x
sp|Q92575|UBXN4_HUMAN	UBX domain-containing protein 4 OS=Homo sapiens GN=UBXN4 PE=1 SV=2	508	56886.8		31	127	158		UBXN4	Q92575				x
sp|Q7Z2W4|ZCCHV_HUMAN	Zinc finger CCCH-type antiviral protein 1 OS=Homo sapiens GN=ZC3HAV1 PE=1 SV=3	902	101637		109.73	47	156.73		ZCCHV	Q7Z2W4				x
sp|Q9Y385|UB2J1_HUMAN	Ubiquitin-conjugating enzyme E2 J1 OS=Homo sapiens GN=UBE2J1 PE=1 SV=2	318	35266.7		28	127	155		UB2J1	Q9Y385		x
sp|P11717|MPRI_HUMAN	Cation-independent mannose-6-phosphate receptor OS=Homo sapiens GN=IGF2R PE=1 SV=3	2491	274937		38	111	149		MPRI	P11717			x
sp|P51648-2|AL3A2_HUMAN	Isoform 2 of Fatty aldehyde dehydrogenase OS=Homo sapiens GN=ALDH3A2	508	54957	sp|P51648|AL3A2_HUMAN;	58.53	85.17	143.7		AL3A2	P51648-2		x
sp|Q13190-2|STX5_HUMAN	Isoform 2 of Syntaxin-5 OS=Homo sapiens GN=STX5	301	39737.9	sp|Q13190|STX5_HUMAN;	30.71	79.23	109.94		STX5	Q13190-2		x
sp|P18031|PTN1_HUMAN	Tyrosine-protein phosphatase non-receptor type 1 OS=Homo sapiens GN=PTPN1 PE=1 SV=1	435	50060.9		24	84	108		PTN1	P18031		x
sp|Q9Y679-2|AUP1_HUMAN	Isoform Short of Ancient ubiquitous protein 1 OS=Homo sapiens GN=AUP1	410	53120.8	sp|Q9Y679|AUP1_HUMAN;	28	80	108		AUP1	Q9Y679-2	x
sp|Q96AG4|LRC59_HUMAN	Leucine-rich repeat-containing protein 59 OS=Homo sapiens GN=LRRC59 PE=1 SV=1	307	34998.9		22	80	102		LRC59	Q96AG4		x
sp|Q9Y490|TLN1_HUMAN	Talin-1 OS=Homo sapiens GN=TLN1 PE=1 SV=3	2541	270356		78.98	16	94.98		TLN1	Q9Y490				x
sp|Q9H089|LSG1_HUMAN	Large subunit GTPase 1 homolog OS=Homo sapiens GN=LSG1 PE=1 SV=2	658	75358.5		25	66	91		LSG1	Q9H089				x
sp|O95573|ACSL3_HUMAN	Long-chain-fatty-acid--CoA ligase 3 OS=Homo sapiens GN=ACSL3 PE=1 SV=3	720	80566.4		47.97	43	90.97		ACSL3	O95573	x
sp|Q9NZJ5|E2AK3_HUMAN	Eukaryotic translation initiation factor 2-alpha kinase 3 OS=Homo sapiens GN=EIF2AK3 PE=1 SV=3	1116	125462		23	62	85		E2AK3	Q9NZJ5	x
sp|P55010|IF5_HUMAN	Eukaryotic translation initiation factor 5 OS=Homo sapiens GN=EIF5 PE=1 SV=2	431	49317.9		27.87	53.62	81.49		IF5	P55010				x
sp|Q15738|NSDHL_HUMAN	Sterol-4-alpha-carboxylate 3-dehydrogenase, decarboxylating OS=Homo sapiens GN=NSDHL PE=1 SV=2	373	41981.6		17	62	79		NSDHL	Q15738			x
sp|Q9HCU5|PREB_HUMAN	Prolactin regulatory element-binding protein OS=Homo sapiens GN=PREB PE=1 SV=2	417	45547.7		12.98	59.9	72.88		PREB	Q9HCU5			x
sp|Q9H2M9|RBGPR_HUMAN	Rab3 GTPase-activating protein non-catalytic subunit OS=Homo sapiens GN=RAB3GAP2 PE=1 SV=1	1393	156300		35.99	32.99	68.98		RBGPR	Q9H2M9				x
sp|Q8TCJ2|STT3B_HUMAN	Dolichyl-diphosphooligosaccharide--protein glycosyltransferase subunit STT3B OS=Homo sapiens GN=STT3B PE=1 SV=1	826	93847.8		34	33	67		STT3B	Q8TCJ2			x
sp|O95210|STBD1_HUMAN	Starch-binding domain-containing protein 1 OS=Homo sapiens GN=STBD1 PE=1 SV=1	358	39073.1		20	44	64		STBD1	O95210	x
sp|Q9Y5K6|CD2AP_HUMAN	CD2-associated protein OS=Homo sapiens GN=CD2AP PE=1 SV=1	639	71587.4		30	34	64		CD2AP	Q9Y5K6				x
sp|Q9H3P7|GCP60_HUMAN	Golgi resident protein GCP60 OS=Homo sapiens GN=ACBD3 PE=1 SV=4	528	60700.1		12	50	62		GCP60	Q9H3P7				x
sp|Q07960|RHG01_HUMAN	Rho GTPase-activating protein 1 OS=Homo sapiens GN=ARHGAP1 PE=1 SV=1	439	50530.3		25.91	35.85	61.76		RHG01	Q07960				x
sp|Q8IZH2-2|XRN1_HUMAN	Isoform 2 of 5'-3' exoribonuclease 1 OS=Homo sapiens GN=XRN1	1694	194489	sp|Q8IZH2|XRN1_HUMAN;	21	38	59		XRN1	Q8IZH2-2				x
sp|Q96HC4|PDLI5_HUMAN	PDZ and LIM domain protein 5 OS=Homo sapiens GN=PDLIM5 PE=1 SV=5	596	64066.6		21.65	32.37	54.02		PDLI5	Q96HC4				x
sp|A0FGR8-2|ESYT2_HUMAN	Isoform 2 of Extended synaptotagmin-2 OS=Homo sapiens GN=ESYT2	893	98200.8	sp|A0FGR8-6|ESYT2_HUMAN;sp|A0FGR8|ESYT2_HUMAN;tr|A0A087WXU3|A0A087WXU3_HUMAN;tr|H7BXI1|H7BXI1_HUMAN;	19.87	32.77	52.64		ESYT2	A0FGR8-2			x
tr|A0A1B0GUD6|A0A1B0GUD6_HUMAN	GRAM domain-containing protein 1B OS=Homo sapiens GN=GRAMD1B PE=1 SV=1	877	101317		16.93	31.62	48.55		A0A1B0GUD6	A0A1B0GUD6			x
sp|P55072|TERA_HUMAN	Transitional endoplasmic reticulum ATPase OS=Homo sapiens GN=VCP PE=1 SV=4	806	89499.9		30.98	15.96	46.94		TERA	P55072				x
sp|Q5HYI8|RABL3_HUMAN	Rab-like protein 3 OS=Homo sapiens GN=RABL3 PE=1 SV=1	236	26460.6		19.94	20.92	40.86		RABL3	Q5HYI8				x
sp|Q8N5K1|CISD2_HUMAN	CDGSH iron-sulfur domain-containing protein 2 OS=Homo sapiens GN=CISD2 PE=1 SV=1	135	15304.5		21	19	40		CISD2	Q8N5K1	x
sp|O75915|PRAF3_HUMAN	PRA1 family protein 3 OS=Homo sapiens GN=ARL6IP5 PE=1 SV=1	188	21654.4		11	26	37		PRAF3	O75915			x
sp|Q9UBM7|DHCR7_HUMAN	7-dehydrocholesterol reductase OS=Homo sapiens GN=DHCR7 PE=1 SV=1	475	54579.8		11.96	23.88	35.84		DHCR7	Q9UBM7			x

## Sheet: HEK_iR2
Protein	Description	Length (AA)	mw (Da)	Indistinguishable Proteins	Run 1(Weighted spectral counts)	Run 2(Weighted spectral counts)	Run 1+2(Weighted spectral counts)		Uniprot
sp|Q6PJF5|RHDF2_HUMAN	Inactive rhomboid protein 2 OS=Homo sapiens GN=RHBDF2 PE=1 SV=2	856	96876.3		469.86	166.72	636.58		Q6PJF5	RHDF2_HUMAN		RHDF2
sp|Q09666|AHNK_HUMAN	Neuroblast differentiation-associated protein AHNAK OS=Homo sapiens GN=AHNAK PE=1 SV=2	5890	630464		215	122	337		Q09666	AHNK_HUMAN		AHNK
sp|P49790|NU153_HUMAN	Nuclear pore complex protein Nup153 OS=Homo sapiens GN=NUP153 PE=1 SV=2	1475	154275		132.78	90.14	222.92		P49790	NU153_HUMAN		NU153
sp|P49792|RBP2_HUMAN	E3 SUMO-protein ligase RanBP2 OS=Homo sapiens GN=RANBP2 PE=1 SV=2	3224	358929		151.6	62.56	214.16		P49792	RBP2_HUMAN		RBP2
sp|Q9NZC7|WWOX_HUMAN	WW domain-containing oxidoreductase OS=Homo sapiens GN=WWOX PE=1 SV=1	414	46755.3		148.46	37.6	186.06		Q9NZC7	WWOX_HUMAN		WWOX
sp|Q14247|SRC8_HUMAN	Src substrate cortactin OS=Homo sapiens GN=CTTN PE=1 SV=2	550	61710.6		78.15	60.26	138.41		Q14247	SRC8_HUMAN		SRC8
sp|Q9Y2J2-2|E41L3_HUMAN	Isoform 2 of Band 4.1-like protein 3 OS=Homo sapiens GN=EPB41L3	865	96706.5		127.44	9.35	136.79		Q9Y2J2-2	E41L3_HUMAN		E41L3
sp|O43491|E41L2_HUMAN	Band 4.1-like protein 2 OS=Homo sapiens GN=EPB41L2 PE=1 SV=1	1005	112807		78.66	46.64	125.3		O43491	E41L2_HUMAN		E41L2
sp|P42167|LAP2B_HUMAN	Lamina-associated polypeptide 2, isoforms beta/gamma OS=Homo sapiens GN=TMPO PE=1 SV=2	454	50765.5		109.58	11	120.58		P42167	LAP2B_HUMAN		LAP2B
sp|Q9Y2U8|MAN1_HUMAN	Inner nuclear membrane protein Man1 OS=Homo sapiens GN=LEMD3 PE=1 SV=2	911	100205		75	44	119		Q9Y2U8	MAN1_HUMAN		MAN1
sp|O75534-2|CSDE1_HUMAN	Isoform 2 of Cold shock domain-containing protein E1 OS=Homo sapiens GN=CSDE1	767	89063	sp|O75534-3|CSDE1_HUMAN;sp|O75534-4|CSDE1_HUMAN;sp|O75534|CSDE1_HUMAN;	60.94	38.95	99.89		O75534-2	CSDE1_HUMAN		CSDE1
sp|P50402|EMD_HUMAN	Emerin OS=Homo sapiens GN=EMD PE=1 SV=1	254	29048		60.5	32	92.5		P50402	EMD_HUMAN		EMD
sp|Q9P0K7-2|RAI14_HUMAN	Isoform 2 of Ankycorbin OS=Homo sapiens GN=RAI14	983	110261	sp|Q9P0K7-3|RAI14_HUMAN;sp|Q9P0K7|RAI14_HUMAN;	48.97	36.97	85.94		Q9P0K7-2	RAI14_HUMAN		RAI14
sp|Q9BR76|COR1B_HUMAN	Coronin-1B OS=Homo sapiens GN=CORO1B PE=1 SV=1	489	54344.3		44.95	40.91	85.86		Q9BR76	COR1B_HUMAN		COR1B
sp|Q8WUM0|NU133_HUMAN	Nuclear pore complex protein Nup133 OS=Homo sapiens GN=NUP133 PE=1 SV=2	1156	129240		51	28	79		Q8WUM0	NU133_HUMAN		NU133
sp|P11717|MPRI_HUMAN	Cation-independent mannose-6-phosphate receptor OS=Homo sapiens GN=IGF2R PE=1 SV=3	2491	274937		56	21	77		P11717	MPRI_HUMAN		MPRI
sp|O15498|YKT6_HUMAN	Synaptobrevin homolog YKT6 OS=Homo sapiens GN=YKT6 PE=1 SV=1	198	22457.4		48	21	69		O15498	YKT6_HUMAN		YKT6
sp|Q86UE4|LYRIC_HUMAN	Protein LYRIC OS=Homo sapiens GN=MTDH PE=1 SV=2	582	63960.9		36.87	31.88	68.75		Q86UE4	LYRIC_HUMAN		LYRIC
sp|Q86UP2|KTN1_HUMAN	Kinectin OS=Homo sapiens GN=KTN1 PE=1 SV=1	1357	156576		38.53	29.55	68.08		Q86UP2	KTN1_HUMAN		KTN1
sp|P46013|KI67_HUMAN	Proliferation marker protein Ki-67 OS=Homo sapiens GN=MKI67 PE=1 SV=2	3256	359446		34	22.5	56.5		P46013	KI67_HUMAN		KI67
sp|Q8IZH2-2|XRN1_HUMAN	Isoform 2 of 5'-3' exoribonuclease 1 OS=Homo sapiens GN=XRN1	1694	194489	sp|Q8IZH2|XRN1_HUMAN;	29.99	25.98	55.97		Q8IZH2-2	XRN1_HUMAN		XRN1
sp|Q14789-2|GOGB1_HUMAN	Isoform 2 of Golgin subfamily B member 1 OS=Homo sapiens GN=GOLGB1	3269	376762	sp|Q14789-3|GOGB1_HUMAN;sp|Q14789-4|GOGB1_HUMAN;sp|Q14789|GOGB1_HUMAN;	43.86	10.98	54.84		Q14789-2	GOGB1_HUMAN		GOGB1
sp|P48634|PRC2A_HUMAN	Protein PRRC2A OS=Homo sapiens GN=PRRC2A PE=1 SV=3	2157	229354		30.73	21.81	52.54		P48634	PRC2A_HUMAN		PRC2A
sp|Q9UBC2-2|EP15R_HUMAN	Isoform 2 of Epidermal growth factor receptor substrate 15-like 1 OS=Homo sapiens GN=EPS15L1	910	94449.2	sp|Q9UBC2-3|EP15R_HUMAN;sp|Q9UBC2|EP15R_HUMAN;	31.64	19.8	51.44		Q9UBC2-2	EP15R_HUMAN		EP15R
sp|Q9H089|LSG1_HUMAN	Large subunit GTPase 1 homolog OS=Homo sapiens GN=LSG1 PE=1 SV=2	658	75358.5		26	21	47		Q9H089	LSG1_HUMAN		LSG1
sp|Q96RT1-2|ERBIN_HUMAN	Isoform 2 of Erbin OS=Homo sapiens GN=ERBIN	1371	158614	sp|Q96RT1-3|ERBIN_HUMAN;sp|Q96RT1-4|ERBIN_HUMAN;sp|Q96RT1-5|ERBIN_HUMAN;sp|Q96RT1-6|ERBIN_HUMAN;sp|Q96RT1-7|ERBIN_HUMAN;sp|Q96RT1-8|ERBIN_HUMAN;sp|Q96RT1-9|ERBIN_HUMAN;sp|Q96RT1|ERBIN_HUMAN;	27.98	18.97	46.95		Q96RT1-2	ERBIN_HUMAN		ERBIN
sp|O43396|TXNL1_HUMAN	Thioredoxin-like protein 1 OS=Homo sapiens GN=TXNL1 PE=1 SV=3	289	32302.8		29.84	16.93	46.77		O43396	TXNL1_HUMAN		TXNL1
sp|Q7Z2W4|ZCCHV_HUMAN	Zinc finger CCCH-type antiviral protein 1 OS=Homo sapiens GN=ZC3HAV1 PE=1 SV=3	902	101637		35	10	45		Q7Z2W4	ZCCHV_HUMAN		ZCCHV
sp|Q9P2E9|RRBP1_HUMAN	Ribosome-binding protein 1 OS=Homo sapiens GN=RRBP1 PE=1 SV=4	1410	152779	tr|A0A0A0MRV0|A0A0A0MRV0_HUMAN;	26.47	18.45	44.92		Q9P2E9	RRBP1_HUMAN		RRBP1
sp|P51648-2|AL3A2_HUMAN	Isoform 2 of Fatty aldehyde dehydrogenase OS=Homo sapiens GN=ALDH3A2	508	54957	sp|P51648|AL3A2_HUMAN;	22.77	21.8	44.57		P51648-2	AL3A2_HUMAN		AL3A2
sp|P78536|ADA17_HUMAN	Disintegrin and metalloproteinase domain-containing protein 17 OS=Homo sapiens GN=ADAM17 PE=1 SV=1	824	93195.4		24	18	42		P78536	ADA17_HUMAN		ADA17
sp|P08240|SRPRA_HUMAN	Signal recognition particle receptor subunit alpha OS=Homo sapiens GN=SRPRA PE=1 SV=2	638	69947.3		27	14	41		P08240	SRPRA_HUMAN		SRPRA
sp|Q07065|CKAP4_HUMAN	Cytoskeleton-associated protein 4 OS=Homo sapiens GN=CKAP4 PE=1 SV=2	602	66162.8		21	20	41		Q07065	CKAP4_HUMAN		CKAP4
sp|P55010|IF5_HUMAN	Eukaryotic translation initiation factor 5 OS=Homo sapiens GN=EIF5 PE=1 SV=2	431	49317.9		25.76	12.94	38.7		P55010	IF5_HUMAN		IF5
sp|Q9Y5K6|CD2AP_HUMAN	CD2-associated protein OS=Homo sapiens GN=CD2AP PE=1 SV=1	639	71587.4		24	14	38		Q9Y5K6	CD2AP_HUMAN		CD2AP
sp|Q15334|L2GL1_HUMAN	Lethal(2) giant larvae protein homolog 1 OS=Homo sapiens GN=LLGL1 PE=1 SV=3	1064	114661	tr|A0A087WW77|A0A087WW77_HUMAN;	27	10	37		Q15334	L2GL1_HUMAN		L2GL1
sp|Q9H3P7|GCP60_HUMAN	Golgi resident protein GCP60 OS=Homo sapiens GN=ACBD3 PE=1 SV=4	528	60700.1		24	13	37		Q9H3P7	GCP60_HUMAN		GCP60
sp|Q9Y2H6-2|FND3A_HUMAN	Isoform 2 of Fibronectin type-III domain-containing protein 3A OS=Homo sapiens GN=FNDC3A	1142	132110	sp|Q9Y2H6|FND3A_HUMAN;	22.96	13.98	36.94		Q9Y2H6-2	FND3A_HUMAN		FND3A
sp|Q86Y07|VRK2_HUMAN	Serine/threonine-protein kinase VRK2 OS=Homo sapiens GN=VRK2 PE=1 SV=3	508	58247.9		24.75	11.88	36.63		Q86Y07	VRK2_HUMAN		VRK2
sp|O95292|VAPB_HUMAN	Vesicle-associated membrane protein-associated protein B/C OS=Homo sapiens GN=VAPB PE=1 SV=3	243	27283.1		22	14	36		O95292	VAPB_HUMAN		VAPB
sp|Q9BSJ8-2|ESYT1_HUMAN	Isoform 2 of Extended synaptotagmin-1 OS=Homo sapiens GN=ESYT1	1114	123104	sp|Q9BSJ8|ESYT1_HUMAN;	26	10	36		Q9BSJ8-2	ESYT1_HUMAN		ESYT1
sp|Q14677-3|EPN4_HUMAN	Isoform 3 of Clathrin interactor 1 OS=Homo sapiens GN=CLINT1	643	68395.9	sp|Q14677|EPN4_HUMAN;	21.99	12	33.99		Q14677-3	EPN4_HUMAN		EPN4
sp|O15173-2|PGRC2_HUMAN	Isoform 2 of Membrane-associated progesterone receptor component 2 OS=Homo sapiens GN=PGRMC2	247	23857.8	sp|O15173|PGRC2_HUMAN;	18.95	14.97	33.92		O15173-2	PGRC2_HUMAN		PGRC2
sp|Q8IZ21-2|PHAR4_HUMAN	Isoform 2 of Phosphatase and actin regulator 4 OS=Homo sapiens GN=PHACTR4	712	78361.3	sp|Q8IZ21-3|PHAR4_HUMAN;sp|Q8IZ21|PHAR4_HUMAN;	24	9	33		Q8IZ21-2	PHAR4_HUMAN		PHAR4
sp|Q86XL3|ANKL2_HUMAN	Ankyrin repeat and LEM domain-containing protein 2 OS=Homo sapiens GN=ANKLE2 PE=1 SV=4	938	104320		17.96	14.95	32.91		Q86XL3	ANKL2_HUMAN		ANKL2
sp|Q8NDI1-2|EHBP1_HUMAN	Isoform 2 of EH domain-binding protein 1 OS=Homo sapiens GN=EHBP1	1196	132583	sp|Q8NDI1-3|EHBP1_HUMAN;	21.9	10.98	32.88		Q8NDI1-2	EHBP1_HUMAN		EHBP1
sp|Q9P0U3-2|SENP1_HUMAN	Isoform 2 of Sentrin-specific protease 1 OS=Homo sapiens GN=SENP1	643	73614.9	sp|Q9P0U3|SENP1_HUMAN;	17.99	14	31.99		Q9P0U3-2	SENP1_HUMAN		SENP1
sp|Q9UBF2|COPG2_HUMAN	Coatomer subunit gamma-2 OS=Homo sapiens GN=COPG2 PE=1 SV=1	871	97811.7		20.98	10	30.98		Q9UBF2	COPG2_HUMAN		COPG2
sp|O75976|CBPD_HUMAN	Carboxypeptidase D OS=Homo sapiens GN=CPD PE=1 SV=2	1380	153231		17.94	12.96	30.9		O75976	CBPD_HUMAN		CBPD
sp|Q9HD26-2|GOPC_HUMAN	Isoform 2 of Golgi-associated PDZ and coiled-coil motif-containing protein OS=Homo sapiens GN=GOPC	454	50614.9	sp|Q9HD26|GOPC_HUMAN;	15.84	14.85	30.69		Q9HD26-2	GOPC_HUMAN		GOPC
sp|Q6PKG0|LARP1_HUMAN	La-related protein 1 OS=Homo sapiens GN=LARP1 PE=1 SV=2	1096	123758		15.72	14.81	30.53		Q6PKG0	LARP1_HUMAN		LARP1
sp|Q02952-2|AKA12_HUMAN	Isoform 2 of A-kinase anchor protein 12 OS=Homo sapiens GN=AKAP12	1684	191889	sp|Q02952-3|AKA12_HUMAN;sp|Q02952|AKA12_HUMAN;	24	6	30		Q02952-2	AKA12_HUMAN		AKA12
sp|Q92575|UBXN4_HUMAN	UBX domain-containing protein 4 OS=Homo sapiens GN=UBXN4 PE=1 SV=2	508	56886.8		14	13	27		Q92575	UBXN4_HUMAN		UBXN4
sp|Q96AG4|LRC59_HUMAN	Leucine-rich repeat-containing protein 59 OS=Homo sapiens GN=LRRC59 PE=1 SV=1	307	34998.9		24	3	27		Q96AG4	LRC59_HUMAN		LRC59
sp|Q9C0B5-2|ZDHC5_HUMAN	Isoform 2 of Palmitoyltransferase ZDHHC5 OS=Homo sapiens GN=ZDHHC5	662	77694.2	sp|Q9C0B5|ZDHC5_HUMAN;	13	13	26		Q9C0B5-2	ZDHC5_HUMAN		ZDHC5
sp|Q92997-2|DVL3_HUMAN	Isoform 2 of Segment polarity protein dishevelled homolog DVL-3 OS=Homo sapiens GN=DVL3	699	78204	sp|Q92997|DVL3_HUMAN;	13.99	12	25.99		Q92997-2	DVL3_HUMAN		DVL3
sp|Q9P2D6-3|F135A_HUMAN	Isoform 3 of Protein FAM135A OS=Homo sapiens GN=FAM135A	1302	146835		14.89	10.93	25.82		Q9P2D6-3	F135A_HUMAN		F135A
sp|Q8TAA9-2|VANG1_HUMAN	Isoform 2 of Vang-like protein 1 OS=Homo sapiens GN=VANGL1	522	60081.3	sp|Q8TAA9|VANG1_HUMAN;	14	11	25		Q8TAA9-2	VANG1_HUMAN		VANG1
sp|Q96A33|CCD47_HUMAN	Coiled-coil domain-containing protein 47 OS=Homo sapiens GN=CCDC47 PE=1 SV=1	483	55982.4		13.95	10.99	24.94		Q96A33	CCD47_HUMAN		CCD47
sp|O95373|IPO7_HUMAN	Importin-7 OS=Homo sapiens GN=IPO7 PE=1 SV=1	1038	119746		16	8	24		O95373	IPO7_HUMAN		IPO7
sp|Q7Z2K8|GRIN1_HUMAN	G protein-regulated inducer of neurite outgrowth 1 OS=Homo sapiens GN=GPRIN1 PE=1 SV=2	1008	102624		14.99	9	23.99		Q7Z2K8	GRIN1_HUMAN		GRIN1
sp|Q96HC4|PDLI5_HUMAN	PDZ and LIM domain protein 5 OS=Homo sapiens GN=PDLIM5 PE=1 SV=5	596	64066.6		15.72	7.88	23.6		Q96HC4	PDLI5_HUMAN		PDLI5
sp|O75886|STAM2_HUMAN	Signal transducing adapter molecule 2 OS=Homo sapiens GN=STAM2 PE=1 SV=1	525	58271.8		15.5	8	23.5		O75886	STAM2_HUMAN		STAM2
sp|Q04721|NOTC2_HUMAN	Neurogenic locus notch homolog protein 2 OS=Homo sapiens GN=NOTCH2 PE=1 SV=3	2471	265964		15	8.5	23.5		Q04721	NOTC2_HUMAN		NOTC2
sp|O75663|TIPRL_HUMAN	TIP41-like protein OS=Homo sapiens GN=TIPRL PE=1 SV=2	272	31495.8		14	9	23		O75663	TIPRL_HUMAN		TIPRL
sp|Q9UEY8-2|ADDG_HUMAN	Isoform 1 of Gamma-adducin OS=Homo sapiens GN=ADD3	674	75821.6		17	6	23		Q9UEY8-2	ADDG_HUMAN		ADDG
sp|Q9NQC3-2|RTN4_HUMAN	Isoform 2 of Reticulon-4 OS=Homo sapiens GN=RTN4	373	37211.4	sp|Q9NQC3-5|RTN4_HUMAN;sp|Q9NQC3|RTN4_HUMAN;tr|F8W914|F8W914_HUMAN;	12.97	9.85	22.82		Q9NQC3-2	RTN4_HUMAN		RTN4
sp|Q13190-2|STX5_HUMAN	Isoform 2 of Syntaxin-5 OS=Homo sapiens GN=STX5	301	39737.9	sp|Q13190-3|STX5_HUMAN;sp|Q13190-4|STX5_HUMAN;sp|Q13190|STX5_HUMAN;	14.85	7.94	22.79		Q13190-2	STX5_HUMAN		STX5
sp|O00505|IMA4_HUMAN	Importin subunit alpha-4 OS=Homo sapiens GN=KPNA3 PE=1 SV=2	521	57918.9		12	10	22		O00505	IMA4_HUMAN		IMA4
sp|Q9ULK5|VANG2_HUMAN	Vang-like protein 2 OS=Homo sapiens GN=VANGL2 PE=1 SV=2	521	59821.3		11	10	21		Q9ULK5	VANG2_HUMAN		VANG2
sp|P08195-2|4F2_HUMAN	Isoform 2 of 4F2 cell-surface antigen heavy chain OS=Homo sapiens GN=SLC3A2	529	68238.9	sp|P08195-3|4F2_HUMAN;sp|P08195-4|4F2_HUMAN;sp|P08195|4F2_HUMAN;tr|F5GZS6|F5GZS6_HUMAN;tr|J3KPF3|J3KPF3_HUMAN;	12.95	7.9	20.85		P08195-2	4F2_HUMAN		4F2
sp|Q9HDC5|JPH1_HUMAN	Junctophilin-1 OS=Homo sapiens GN=JPH1 PE=1 SV=2	661	71839.6		12	8	20		Q9HDC5	JPH1_HUMAN		JPH1
sp|Q7KZI7-11|MARK2_HUMAN	Isoform 11 of Serine/threonine-protein kinase MARK2 OS=Homo sapiens GN=MARK2	773	86853.4	sp|Q7KZI7-15|MARK2_HUMAN;sp|Q7KZI7-16|MARK2_HUMAN;sp|Q7KZI7-4|MARK2_HUMAN;sp|Q7KZI7-5|MARK2_HUMAN;sp|Q7KZI7-8|MARK2_HUMAN;sp|Q7KZI7-9|MARK2_HUMAN;sp|Q7KZI7|MARK2_HUMAN;tr|E9PC69|E9PC69_HUMAN;	11.97	7.99	19.96		Q7KZI7-11	MARK2_HUMAN		MARK2
sp|Q9HCM4-3|E41L5_HUMAN	Isoform 3 of Band 4.1-like protein 5 OS=Homo sapiens GN=EPB41L5	732	82021	sp|Q9HCM4-4|E41L5_HUMAN;sp|Q9HCM4|E41L5_HUMAN;	13	6	19		Q9HCM4-3	E41L5_HUMAN		E41L5
tr|A8MQ02|A8MQ02_HUMAN	Afadin OS=Homo sapiens GN=AFDN PE=1 SV=2	1781	202203		9.85	8.79	18.64		A8MQ02	A8MQ02_HUMAN		A8MQ02
sp|Q15836|VAMP3_HUMAN	Vesicle-associated membrane protein 3 OS=Homo sapiens GN=VAMP3 PE=1 SV=3	100	11320		12.97	5.5	18.47		Q15836	VAMP3_HUMAN		VAMP3
sp|Q9HAU0-2|PKHA5_HUMAN	Isoform 2 of Pleckstrin homology domain-containing family A member 5 OS=Homo sapiens GN=PLEKHA5	1174	127709	sp|Q9HAU0|PKHA5_HUMAN;	11.78	5.94	17.72		Q9HAU0-2	PKHA5_HUMAN		PKHA5
sp|Q9H2G2-2|SLK_HUMAN	Isoform 2 of STE20-like serine/threonine-protein kinase OS=Homo sapiens GN=SLK	1204	139270		13.99	3	16.99		Q9H2G2-2	SLK_HUMAN		SLK
sp|O43426|SYNJ1_HUMAN	Synaptojanin-1 OS=Homo sapiens GN=SYNJ1 PE=1 SV=2	1573	177906	tr|A0A0D9SGJ6|A0A0D9SGJ6_HUMAN;tr|J3KQV8|J3KQV8_HUMAN;	13.9	3	16.9		O43426	SYNJ1_HUMAN		SYNJ1
sp|Q5JTV8-3|TOIP1_HUMAN	Isoform 3 of Torsin-1A-interacting protein 1 OS=Homo sapiens GN=TOR1AIP1	584	66441.4		11.93	4.95	16.88		Q5JTV8-3	TOIP1_HUMAN		TOIP1
sp|P18031|PTN1_HUMAN	Tyrosine-protein phosphatase non-receptor type 1 OS=Homo sapiens GN=PTPN1 PE=1 SV=1	435	50060.9		13	3	16		P18031	PTN1_HUMAN		PTN1
sp|Q01974|ROR2_HUMAN	Tyrosine-protein kinase transmembrane receptor ROR2 OS=Homo sapiens GN=ROR2 PE=1 SV=2	943	104960		12	4	16		Q01974	ROR2_HUMAN		ROR2
sp|Q9H3N1|TMX1_HUMAN	Thioredoxin-related transmembrane protein 1 OS=Homo sapiens GN=TMX1 PE=1 SV=1	280	31842.8		10	6	16		Q9H3N1	TMX1_HUMAN		TMX1
sp|Q8N5G2|MACOI_HUMAN	Macoilin OS=Homo sapiens GN=TMEM57 PE=1 SV=1	664	76327.6		9	6.94	15.94		Q8N5G2	MACOI_HUMAN		MACOI
sp|Q8TCJ2|STT3B_HUMAN	Dolichyl-diphosphooligosaccharide--protein glycosyltransferase subunit STT3B OS=Homo sapiens GN=STT3B PE=1 SV=1	826	93847.8		10	5	15		Q8TCJ2	STT3B_HUMAN		STT3B
sp|Q9H2J7|S6A15_HUMAN	Sodium-dependent neutral amino acid transporter B(0)AT2 OS=Homo sapiens GN=SLC6A15 PE=1 SV=1	730	81998.8		9.98	5	14.98		Q9H2J7	S6A15_HUMAN		S6A15
sp|P05023-3|AT1A1_HUMAN	Isoform 3 of Sodium/potassium-transporting ATPase subunit alpha-1 OS=Homo sapiens GN=ATP1A1	992	113130	sp|P05023-4|AT1A1_HUMAN;sp|P05023|AT1A1_HUMAN;	10.91	3.97	14.88		P05023-3	AT1A1_HUMAN		AT1A1
sp|P83731|RL24_HUMAN	60S ribosomal protein L24 OS=Homo sapiens GN=RPL24 PE=1 SV=1	157	14395.8	tr|C9JNW5|C9JNW5_HUMAN;tr|C9JXB8|C9JXB8_HUMAN;	10	4	14		P83731	RL24_HUMAN		RL24
sp|Q96AC1-2|FERM2_HUMAN	Isoform 2 of Fermitin family homolog 2 OS=Homo sapiens GN=FERMT2	633	73486.5	sp|Q96AC1-3|FERM2_HUMAN;sp|Q96AC1|FERM2_HUMAN;tr|H0YJ34|H0YJ34_HUMAN;	10.97	3	13.97		Q96AC1-2	FERM2_HUMAN		FERM2
sp|P29966|MARCS_HUMAN	Myristoylated alanine-rich C-kinase substrate OS=Homo sapiens GN=MARCKS PE=1 SV=4	332	31625.9		9	4	13		P29966	MARCS_HUMAN		MARCS
tr|A0A0U1RQJ2|A0A0U1RQJ2_HUMAN	Dystonin (Fragment) OS=Homo sapiens GN=DST PE=1 SV=1	1674	190718		7	6	13		A0A0U1RQJ2	A0A0U1RQJ2_HUMAN		A0A0U1RQJ2
sp|O14964|HGS_HUMAN	Hepatocyte growth factor-regulated tyrosine kinase substrate OS=Homo sapiens GN=HGS PE=1 SV=1	777	86353.7		8.94	3.98	12.92		O14964	HGS_HUMAN		HGS
sp|Q9ULH7-4|MKL2_HUMAN	Isoform 4 of MKL/myocardin-like protein 2 OS=Homo sapiens GN=MKL2	1049	119416	sp|Q9ULH7-5|MKL2_HUMAN;	8.9	3.96	12.86		Q9ULH7-4	MKL2_HUMAN		MKL2
sp|P55196-1|AFAD_HUMAN	Isoform 2 of Afadin OS=Homo sapiens GN=AFDN	1816	206018		7.9	4.88	12.78		P55196-1	AFAD_HUMAN		AFAD
sp|Q9P0L0|VAPA_HUMAN	Vesicle-associated membrane protein-associated protein A OS=Homo sapiens GN=VAPA PE=1 SV=3	249	27947.3		8.11	4.5	12.61		Q9P0L0	VAPA_HUMAN		VAPA
sp|Q9Y6M1-1|IF2B2_HUMAN	Isoform 2 of Insulin-like growth factor 2 mRNA-binding protein 2 OS=Homo sapiens GN=IGF2BP2	556	66925.1	sp|Q9Y6M1|IF2B2_HUMAN;tr|F8W930|F8W930_HUMAN;	6	6	12		Q9Y6M1-1	IF2B2_HUMAN		IF2B2
sp|P05556|ITB1_HUMAN	Integrin beta-1 OS=Homo sapiens GN=ITGB1 PE=1 SV=2	798	88591.1		6.99	4.99	11.98		P05556	ITB1_HUMAN		ITB1
sp|Q15758|AAAT_HUMAN	Neutral amino acid transporter B(0) OS=Homo sapiens GN=SLC1A5 PE=1 SV=2	541	39525.8	tr|M0QXM4|M0QXM4_HUMAN;	5.94	5.94	11.88		Q15758	AAAT_HUMAN		AAAT
sp|Q96S66|CLCC1_HUMAN	Chloride channel CLIC-like protein 1 OS=Homo sapiens GN=CLCC1 PE=1 SV=1	551	62145.2		6.93	4.95	11.88		Q96S66	CLCC1_HUMAN		CLCC1
sp|O95210|STBD1_HUMAN	Starch-binding domain-containing protein 1 OS=Homo sapiens GN=STBD1 PE=1 SV=1	358	39073.1		7	4	11		O95210	STBD1_HUMAN		STBD1
sp|Q9H6S0|YTDC2_HUMAN	Probable ATP-dependent RNA helicase YTHDC2 OS=Homo sapiens GN=YTHDC2 PE=1 SV=2	1430	160561		5.99	5	10.99		Q9H6S0	YTDC2_HUMAN		YTDC2
sp|A8CG34|P121C_HUMAN	Nuclear envelope pore membrane protein POM 121C OS=Homo sapiens GN=POM121C PE=1 SV=2	1229	125376	tr|A0A075B7F8|A0A075B7F8_HUMAN;	7.98	3	10.98		A8CG34	P121C_HUMAN		P121C
sp|Q92783-2|STAM1_HUMAN	Isoform 2 of Signal transducing adapter molecule 1 OS=Homo sapiens GN=STAM	403	59286.1	sp|Q92783|STAM1_HUMAN;	7.5	3	10.5		Q92783-2	STAM1_HUMAN		STAM1
sp|O00151|PDLI1_HUMAN	PDZ and LIM domain protein 1 OS=Homo sapiens GN=PDLIM1 PE=1 SV=4	329	36139.1		6	4	10		O00151	PDLI1_HUMAN		PDLI1
sp|P52799|EFNB2_HUMAN	Ephrin-B2 OS=Homo sapiens GN=EFNB2 PE=1 SV=1	333	36989.8		7	3	10		P52799	EFNB2_HUMAN		EFNB2
sp|Q96C19|EFHD2_HUMAN	EF-hand domain-containing protein D2 OS=Homo sapiens GN=EFHD2 PE=1 SV=1	240	26734.5		7	3	10		Q96C19	EFHD2_HUMAN		EFHD2
sp|Q9Y679-2|AUP1_HUMAN	Isoform Short of Ancient ubiquitous protein 1 OS=Homo sapiens GN=AUP1	410	53120.8	sp|Q9Y679|AUP1_HUMAN;	5	5	10		Q9Y679-2	AUP1_HUMAN		AUP1
sp|Q9UQR0|SCML2_HUMAN	Sex comb on midleg-like protein 2 OS=Homo sapiens GN=SCML2 PE=1 SV=1	700	77406		6	3.99	9.99		Q9UQR0	SCML2_HUMAN		SCML2
sp|Q9Y6I9|TX264_HUMAN	Testis-expressed protein 264 OS=Homo sapiens GN=TEX264 PE=1 SV=1	313	34257		5.94	3.97	9.91		Q9Y6I9	TX264_HUMAN		TX264
sp|O00213-2|APBB1_HUMAN	Isoform 2 of Amyloid beta A4 precursor protein-binding family B member 1 OS=Homo sapiens GN=APBB1	708	77310	sp|O00213|APBB1_HUMAN;tr|J3KPL8|J3KPL8_HUMAN;	4.95	4.94	9.89		O00213-2	APBB1_HUMAN		APBB1
sp|O95721|SNP29_HUMAN	Synaptosomal-associated protein 29 OS=Homo sapiens GN=SNAP29 PE=1 SV=1	258	29024.6		6	3	9		O95721	SNP29_HUMAN		SNP29
sp|P98172|EFNB1_HUMAN	Ephrin-B1 OS=Homo sapiens GN=EFNB1 PE=1 SV=1	346	38072.5		6	3	9		P98172	EFNB1_HUMAN		EFNB1
sp|Q14126|DSG2_HUMAN	Desmoglein-2 OS=Homo sapiens GN=DSG2 PE=1 SV=2	1118	122542		6	3	9		Q14126	DSG2_HUMAN		DSG2
sp|Q15691|MARE1_HUMAN	Microtubule-associated protein RP/EB family member 1 OS=Homo sapiens GN=MAPRE1 PE=1 SV=3	268	30052.2		6	3	9		Q15691	MARE1_HUMAN		MARE1
sp|Q16625-2|OCLN_HUMAN	Isoform 2 of Occludin OS=Homo sapiens GN=OCLN	468	59236.1	sp|Q16625-3|OCLN_HUMAN;sp|Q16625-4|OCLN_HUMAN;sp|Q16625|OCLN_HUMAN;tr|A0A0G2JMZ8|A0A0G2JMZ8_HUMAN;	5	4	9		Q16625-2	OCLN_HUMAN		OCLN
sp|Q96HY6|DDRGK_HUMAN	DDRGK domain-containing protein 1 OS=Homo sapiens GN=DDRGK1 PE=1 SV=2	314	35679.5		6	3	9		Q96HY6	DDRGK_HUMAN		DDRGK
sp|O94842-2|TOX4_HUMAN	Isoform 2 of TOX high mobility group box family member 4 OS=Homo sapiens GN=TOX4	598	66333.2	sp|O94842-3|TOX4_HUMAN;sp|O94842|TOX4_HUMAN;	4.97	3.97	8.94		O94842-2	TOX4_HUMAN		TOX4
sp|O94991|SLIK5_HUMAN	SLIT and NTRK-like protein 5 OS=Homo sapiens GN=SLITRK5 PE=2 SV=2	958	107688		4	4	8		O94991	SLIK5_HUMAN		SLIK5
sp|Q5VV42|CDKAL_HUMAN	Threonylcarbamoyladenosine tRNA methylthiotransferase OS=Homo sapiens GN=CDKAL1 PE=1 SV=1	579	65232.2		5	3	8		Q5VV42	CDKAL_HUMAN		CDKAL
sp|Q9Y385|UB2J1_HUMAN	Ubiquitin-conjugating enzyme E2 J1 OS=Homo sapiens GN=UBE2J1 PE=1 SV=2	318	35266.7		4	4	8		Q9Y385	UB2J1_HUMAN		UB2J1
sp|P51572-2|BAP31_HUMAN	Isoform 2 of B-cell receptor-associated protein 31 OS=Homo sapiens GN=BCAP31	313	28046.1	sp|P51572|BAP31_HUMAN;	4.99	3	7.99		P51572-2	BAP31_HUMAN		BAP31
sp|P35658-2|NU214_HUMAN	Isoform 2 of Nuclear pore complex protein Nup214 OS=Homo sapiens GN=NUP214	2079	152926	sp|P35658-3|NU214_HUMAN;sp|P35658-4|NU214_HUMAN;sp|P35658-5|NU214_HUMAN;sp|P35658|NU214_HUMAN;tr|A0A0A0MSW3|A0A0A0MSW3_HUMAN;	3.98	3.97	7.95		P35658-2	NU214_HUMAN		NU214
sp|O75683|SURF6_HUMAN	Surfeit locus protein 6 OS=Homo sapiens GN=SURF6 PE=1 SV=3	361	41533.7		4	3	7		O75683	SURF6_HUMAN		SURF6
sp|P00533|EGFR_HUMAN	Epidermal growth factor receptor OS=Homo sapiens GN=EGFR PE=1 SV=2	1210	120938	tr|E9PFD7|E9PFD7_HUMAN;tr|Q504U8|Q504U8_HUMAN;	3.99	3	6.99		P00533	EGFR_HUMAN		EGFR
sp|Q15738|NSDHL_HUMAN	Sterol-4-alpha-carboxylate 3-dehydrogenase, decarboxylating OS=Homo sapiens GN=NSDHL PE=1 SV=2	373	41981.6		3	3	6		Q15738	NSDHL_HUMAN		NSDHL
sp|Q8WVQ1-3|CANT1_HUMAN	Isoform 3 of Soluble calcium-activated nucleotidase 1 OS=Homo sapiens GN=CANT1	350	44919.8	sp|Q8WVQ1|CANT1_HUMAN;	3	3	6		Q8WVQ1-3	CANT1_HUMAN		CANT1
sp|Q9HCU5|PREB_HUMAN	Prolactin regulatory element-binding protein OS=Homo sapiens GN=PREB PE=1 SV=2	417	45547.7		3	3	6		Q9HCU5	PREB_HUMAN		PREB

## Sheet: HEK_iR2_exclusive
Protein	Description	Length (AA)	mw (Da)	Indistinguishable Proteins	Run 1(Weighted spectral counts)	Run 2(Weighted spectral counts)	Run 1+2(Weighted spectral counts)		Uniprot				N-Terminal TM	C-terminal TM	Other TM	No TM
sp|Q6PJF5|RHDF2_HUMAN	Inactive rhomboid protein 2 OS=Homo sapiens GN=RHBDF2 PE=1 SV=2	856	96876.3		469.86	166.72	636.58		Q6PJF5	RHDF2_HUMAN		RHDF2			X
sp|Q9P0K7-2|RAI14_HUMAN	Isoform 2 of Ankycorbin OS=Homo sapiens GN=RAI14	983	110261	sp|Q9P0K7-3|RAI14_HUMAN;sp|Q9P0K7|RAI14_HUMAN;	36.97	48.97	85.94		Q9P0K7-2	RAI14_HUMAN		RAI14				X
sp|Q96RT1-2|ERBIN_HUMAN	Isoform 2 of Erbin OS=Homo sapiens GN=ERBIN	1371	158614	sp|Q96RT1-3|ERBIN_HUMAN;sp|Q96RT1-5|ERBIN_HUMAN;sp|Q96RT1-7|ERBIN_HUMAN;sp|Q96RT1-8|ERBIN_HUMAN;sp|Q96RT1-9|ERBIN_HUMAN;sp|Q96RT1|ERBIN_HUMAN;	18.97	27.98	46.95		Q96RT1-2	ERBIN_HUMAN		ERBIN				X
sp|O43396|TXNL1_HUMAN	Thioredoxin-like protein 1 OS=Homo sapiens GN=TXNL1 PE=1 SV=3	289	32302.8		29.84	16.93	46.77		O43396	TXNL1_HUMAN		TXNL1				X
sp|P78536|ADA17_HUMAN	Disintegrin and metalloproteinase domain-containing protein 17 OS=Homo sapiens GN=ADAM17 PE=1 SV=1	824	93195.4		24	18	42		P78536	ADA17_HUMAN		ADA17			X
sp|Q15334|L2GL1_HUMAN	Lethal(2) giant larvae protein homolog 1 OS=Homo sapiens GN=LLGL1 PE=1 SV=3	1064	114661	tr|A0A087WW77|A0A087WW77_HUMAN;	10	27	37		Q15334	L2GL1_HUMAN		L2GL1				X
sp|Q9HD26-2|GOPC_HUMAN	Isoform 2 of Golgi-associated PDZ and coiled-coil motif-containing protein OS=Homo sapiens GN=GOPC	454	50614.9	sp|Q9HD26|GOPC_HUMAN;	14.85	15.84	30.69		Q9HD26-2	GOPC_HUMAN		GOPC				X
sp|Q02952-2|AKA12_HUMAN	Isoform 2 of A-kinase anchor protein 12 OS=Homo sapiens GN=AKAP12	1684	191889	sp|Q02952-3|AKA12_HUMAN;sp|Q02952|AKA12_HUMAN;	6	24	30		Q02952-2	AKA12_HUMAN		AKA12				X
sp|Q9C0B5-2|ZDHC5_HUMAN	Isoform 2 of Palmitoyltransferase ZDHHC5 OS=Homo sapiens GN=ZDHHC5	662	77694.2	sp|Q9C0B5|ZDHC5_HUMAN;	13	13	26		Q9C0B5-2	ZDHC5_HUMAN		ZDHC5			X
sp|Q9P2D6-3|F135A_HUMAN	Isoform 3 of Protein FAM135A OS=Homo sapiens GN=FAM135A	1302	146835		14.89	10.93	25.82		Q9P2D6-3	F135A_HUMAN		F135A				X
sp|O95373|IPO7_HUMAN	Importin-7 OS=Homo sapiens GN=IPO7 PE=1 SV=1	1038	119746		16	8	24		O95373	IPO7_HUMAN		IPO7				X
sp|Q7Z2K8|GRIN1_HUMAN	G protein-regulated inducer of neurite outgrowth 1 OS=Homo sapiens GN=GPRIN1 PE=1 SV=2	1008	102624		9	14.99	23.99		Q7Z2K8	GRIN1_HUMAN		GRIN1				X
sp|O75886|STAM2_HUMAN	Signal transducing adapter molecule 2 OS=Homo sapiens GN=STAM2 PE=1 SV=1	525	58271.8		8	15.5	23.5		O75886	STAM2_HUMAN		STAM2				X
sp|P08195-2|4F2_HUMAN	Isoform 2 of 4F2 cell-surface antigen heavy chain OS=Homo sapiens GN=SLC3A2	529	68238.9	sp|P08195-3|4F2_HUMAN;sp|P08195-4|4F2_HUMAN;sp|P08195|4F2_HUMAN;tr|F5GZS6|F5GZS6_HUMAN;tr|J3KPF3|J3KPF3_HUMAN;	7.9	12.95	20.85		P08195-2	4F2_HUMAN		4F2			X
sp|Q9HCM4-3|E41L5_HUMAN	Isoform 3 of Band 4.1-like protein 5 OS=Homo sapiens GN=EPB41L5	732	82021	sp|Q9HCM4-4|E41L5_HUMAN;sp|Q9HCM4|E41L5_HUMAN;	6	13	19		Q9HCM4-3	E41L5_HUMAN		E41L5				X
sp|Q9HAU0-2|PKHA5_HUMAN	Isoform 2 of Pleckstrin homology domain-containing family A member 5 OS=Homo sapiens GN=PLEKHA5	1174	112116	sp|Q9HAU0-4|PKHA5_HUMAN;sp|Q9HAU0-5|PKHA5_HUMAN;sp|Q9HAU0-6|PKHA5_HUMAN;sp|Q9HAU0-8|PKHA5_HUMAN;sp|Q9HAU0|PKHA5_HUMAN;tr|A0JP02|A0JP02_HUMAN;tr|B4DJX4|B4DJX4_HUMAN;	5.94	11.78	17.72		Q9HAU0-2	PKHA5_HUMAN		PKHA5				X
sp|Q01974|ROR2_HUMAN	Tyrosine-protein kinase transmembrane receptor ROR2 OS=Homo sapiens GN=ROR2 PE=1 SV=2	943	79416.8	tr|B1APY4|B1APY4_HUMAN;	4	12	16		Q01974	ROR2_HUMAN		ROR2			X
tr|A0A0U1RQJ2|A0A0U1RQJ2_HUMAN	Dystonin (Fragment) OS=Homo sapiens GN=DST PE=1 SV=1	1674	190718		6	7	13		A0A0U1RQJ2	A0A0U1RQJ2_HUMAN		A0A0U1RQJ2				X
sp|O14964|HGS_HUMAN	Hepatocyte growth factor-regulated tyrosine kinase substrate OS=Homo sapiens GN=HGS PE=1 SV=1	777	86353.7		3.98	8.94	12.92		O14964	HGS_HUMAN		HGS				X
sp|Q15758|AAAT_HUMAN	Neutral amino acid transporter B(0) OS=Homo sapiens GN=SLC1A5 PE=1 SV=2	541	39525.8	tr|M0QXM4|M0QXM4_HUMAN;	5.94	5.94	11.88		Q15758	AAAT_HUMAN		AAAT			X
sp|Q92783-2|STAM1_HUMAN	Isoform 2 of Signal transducing adapter molecule 1 OS=Homo sapiens GN=STAM	403	59286.1	sp|Q92783|STAM1_HUMAN;	3	7.5	10.5		Q92783-2	STAM1_HUMAN		STAM1				X
sp|P52799|EFNB2_HUMAN	Ephrin-B2 OS=Homo sapiens GN=EFNB2 PE=1 SV=1	333	36989.8		3	7	10		P52799	EFNB2_HUMAN		EFNB2			X
sp|P98172|EFNB1_HUMAN	Ephrin-B1 OS=Homo sapiens GN=EFNB1 PE=1 SV=1	346	38072.5		3	6	9		P98172	EFNB1_HUMAN		EFNB1			X
sp|Q14126|DSG2_HUMAN	Desmoglein-2 OS=Homo sapiens GN=DSG2 PE=1 SV=2	1118	122542		3	6	9		Q14126	DSG2_HUMAN		DSG2			X
sp|Q16625-2|OCLN_HUMAN	Isoform 2 of Occludin OS=Homo sapiens GN=OCLN	468	59236.1	sp|Q16625-3|OCLN_HUMAN;sp|Q16625-4|OCLN_HUMAN;sp|Q16625|OCLN_HUMAN;tr|A0A0G2JMZ8|A0A0G2JMZ8_HUMAN;	5	4	9		Q16625-2	OCLN_HUMAN		OCLN			X
sp|O94991|SLIK5_HUMAN	SLIT and NTRK-like protein 5 OS=Homo sapiens GN=SLITRK5 PE=2 SV=2	958	107688		4	4	8		O94991	SLIK5_HUMAN		SLIK5			X
sp|P35658-2|NU214_HUMAN	Isoform 2 of Nuclear pore complex protein Nup214 OS=Homo sapiens GN=NUP214	2079	152926	sp|P35658-3|NU214_HUMAN;sp|P35658-4|NU214_HUMAN;sp|P35658-5|NU214_HUMAN;sp|P35658|NU214_HUMAN;tr|A0A0A0MSW3|A0A0A0MSW3_HUMAN;	3.97	3.98	7.95		P35658-2	NU214_HUMAN		RHDF3				X
sp|P00533|EGFR_HUMAN	Epidermal growth factor receptor OS=Homo sapiens GN=EGFR PE=1 SV=2	1210	120938	tr|E9PFD7|E9PFD7_HUMAN;tr|Q504U8|Q504U8_HUMAN;	3.99	3	6.99		P00533	EGFR_HUMAN		RAI15			X

## Sheet: HEK_293_R4_and_iR2_common
Protein	Description	Length (AA)	mw (Da)	Indistinguishable Proteins	iR2 Run 1(Weighted spectral counts)	iR2 Run 2(Weighted spectral counts)	iR2 Run 1+2(Weighted spectral counts)	R4 Run 1(Weighted spectral counts)	R4 Run 2(Weighted spectral counts)	R4 Run 1+2(Weighted spectral counts)	Tot R4+iR2(Weighted spectral counts)		Uniprot
sp|Q9NZC7|WWOX_HUMAN	WW domain-containing oxidoreductase OS=Homo sapiens GN=WWOX PE=1 SV=1	414	46755.3		148.46	37.6	186.06	193.86	97.92	291.78	477.84		Q9NZC7	WWOX_HUMAN
sp|P42167|LAP2B_HUMAN	Lamina-associated polypeptide 2, isoforms beta/gamma OS=Homo sapiens GN=TMPO PE=1 SV=2	454	50765.5		109.58	11	120.58	268.03	36	304.03	424.61		P42167	LAP2B_HUMAN
sp|Q86UP2|KTN1_HUMAN	Kinectin OS=Homo sapiens GN=KTN1 PE=1 SV=1	1357	156576		38.53	29.55	68.08	214.06	119.55	333.61	401.69		Q86UP2	KTN1_HUMAN
sp|Q09666|AHNK_HUMAN	Neuroblast differentiation-associated protein AHNAK OS=Homo sapiens GN=AHNAK PE=1 SV=2	5890	630464		215	122	337	29	31	60	397		Q09666	AHNK_HUMAN
sp|Q9Y2U8|MAN1_HUMAN	Inner nuclear membrane protein Man1 OS=Homo sapiens GN=LEMD3 PE=1 SV=2	911	100205		75	44	119	202	74	276	395		Q9Y2U8	MAN1_HUMAN
sp|P50402|EMD_HUMAN	Emerin OS=Homo sapiens GN=EMD PE=1 SV=1	254	29048		60.5	32	92.5	185.5	74.5	260	352.5		P50402	EMD_HUMAN
sp|P49790|NU153_HUMAN	Nuclear pore complex protein Nup153 OS=Homo sapiens GN=NUP153 PE=1 SV=2	1475	154275		132.78	90.14	222.92	47.54	42.59	90.13	313.05		P49790	NU153_HUMAN
sp|Q14247|SRC8_HUMAN	Src substrate cortactin OS=Homo sapiens GN=CTTN PE=1 SV=2	550	61710.6		78.15	60.26	138.41	78.16	91.03	169.19	307.6		Q14247	SRC8_HUMAN
sp|P49792|RBP2_HUMAN	E3 SUMO-protein ligase RanBP2 OS=Homo sapiens GN=RANBP2 PE=1 SV=2	3224	358929		151.6	62.56	214.16	30.79	14.91	45.7	259.86		P49792	RBP2_HUMAN
sp|Q96A33|CCD47_HUMAN	Coiled-coil domain-containing protein 47 OS=Homo sapiens GN=CCDC47 PE=1 SV=1	483	55982.4		13.95	10.99	24.94	107.7	111.51	219.21	244.15		Q96A33	CCD47_HUMAN
sp|Q86UE4|LYRIC_HUMAN	Protein LYRIC OS=Homo sapiens GN=MTDH PE=1 SV=2	582	63960.9		36.87	31.88	68.75	93.67	79.62	173.29	242.04		Q86UE4	LYRIC_HUMAN
sp|O15498|YKT6_HUMAN	Synaptobrevin homolog YKT6 OS=Homo sapiens GN=YKT6 PE=1 SV=1	198	22457.4		48	21	69	94	65.97	159.97	228.97		O15498	YKT6_HUMAN
sp|O95292|VAPB_HUMAN	Vesicle-associated membrane protein-associated protein B/C OS=Homo sapiens GN=VAPB PE=1 SV=3	243	27283.1		22	14	36	112	79	191	227		O95292	VAPB_HUMAN
sp|Q9BSJ8-2|ESYT1_HUMAN	Isoform 2 of Extended synaptotagmin-1 OS=Homo sapiens GN=ESYT1	1114	123104	sp|Q9BSJ8|ESYT1_HUMAN;	26	10	36	143	41	184	220		Q9BSJ8-2	ESYT1_HUMAN
sp|Q9P2E9|RRBP1_HUMAN	Ribosome-binding protein 1 OS=Homo sapiens GN=RRBP1 PE=1 SV=4	1410	152779	tr|A0A0A0MRV0|A0A0A0MRV0_HUMAN;	26.47	18.45	44.92	120.68	42.48	163.16	208.08		Q9P2E9	RRBP1_HUMAN
sp|Q9UBF2|COPG2_HUMAN	Coatomer subunit gamma-2 OS=Homo sapiens GN=COPG2 PE=1 SV=1	871	97811.7		20.98	10	30.98	130.96	44.99	175.95	206.93		Q9UBF2	COPG2_HUMAN
sp|P08240|SRPRA_HUMAN	Signal recognition particle receptor subunit alpha OS=Homo sapiens GN=SRPRA PE=1 SV=2	638	69947.3		27	14	41	84	71	155	196		P08240	SRPRA_HUMAN
sp|Q9BR76|COR1B_HUMAN	Coronin-1B OS=Homo sapiens GN=CORO1B PE=1 SV=1	489	54344.3		44.95	40.91	85.86	51.84	56.93	108.77	194.63		Q9BR76	COR1B_HUMAN
sp|Q9Y2H6-2|FND3A_HUMAN	Isoform 2 of Fibronectin type-III domain-containing protein 3A OS=Homo sapiens GN=FNDC3A	1142	132110	sp|Q9Y2H6|FND3A_HUMAN;	22.96	13.98	36.94	110.86	44.95	155.81	192.75		Q9Y2H6-2	FND3A_HUMAN
sp|P11717|MPRI_HUMAN	Cation-independent mannose-6-phosphate receptor OS=Homo sapiens GN=IGF2R PE=1 SV=3	2491	274937		56	21	77	77	34	111	188		P11717	MPRI_HUMAN
sp|Q07065|CKAP4_HUMAN	Cytoskeleton-associated protein 4 OS=Homo sapiens GN=CKAP4 PE=1 SV=2	602	66162.8		21	20	41	82	64	146	187		Q07065	CKAP4_HUMAN
sp|Q9Y2J2-2|E41L3_HUMAN	Isoform 2 of Band 4.1-like protein 3 OS=Homo sapiens GN=EPB41L3	865	96706.5		127.44	9.35	136.79	32.83	4.62	37.45	174.24		Q9Y2J2-2	E41L3_HUMAN
sp|O15173-2|PGRC2_HUMAN	Isoform 2 of Membrane-associated progesterone receptor component 2 OS=Homo sapiens GN=PGRMC2	247	23857.8	sp|O15173|PGRC2_HUMAN;	18.95	14.97	33.92	98.77	32.97	131.74	165.66		O15173-2	PGRC2_HUMAN
sp|Q86XL3|ANKL2_HUMAN	Ankyrin repeat and LEM domain-containing protein 2 OS=Homo sapiens GN=ANKLE2 PE=1 SV=4	938	104320		17.96	14.95	32.91	90.68	40.88	131.56	164.47		Q86XL3	ANKL2_HUMAN
sp|P46013|KI67_HUMAN	Proliferation marker protein Ki-67 OS=Homo sapiens GN=MKI67 PE=1 SV=2	3256	359446		34	22.5	56.5	50.5	52	102.5	159		P46013	KI67_HUMAN
sp|Q92575|UBXN4_HUMAN	UBX domain-containing protein 4 OS=Homo sapiens GN=UBXN4 PE=1 SV=2	508	56886.8		14	13	27	68	59	127	154		Q92575	UBXN4_HUMAN
sp|Q86Y07|VRK2_HUMAN	Serine/threonine-protein kinase VRK2 OS=Homo sapiens GN=VRK2 PE=1 SV=3	508	58247.9		24.75	11.88	36.63	70.29	40.59	110.88	147.51		Q86Y07	VRK2_HUMAN
sp|Q96S66|CLCC1_HUMAN	Chloride channel CLIC-like protein 1 OS=Homo sapiens GN=CLCC1 PE=1 SV=1	551	62145.2		6.93	4.95	11.88	103.11	27.68	130.79	142.67		Q96S66	CLCC1_HUMAN
sp|O43491|E41L2_HUMAN	Band 4.1-like protein 2 OS=Homo sapiens GN=EPB41L2 PE=1 SV=1	1005	112807		78.66	46.64	125.3	5.84	5.83	11.67	136.97		O43491	E41L2_HUMAN
sp|Q9Y385|UB2J1_HUMAN	Ubiquitin-conjugating enzyme E2 J1 OS=Homo sapiens GN=UBE2J1 PE=1 SV=2	318	35266.7		4	4	8	73	54	127	135		Q9Y385	UB2J1_HUMAN
sp|O75534-2|CSDE1_HUMAN	Isoform 2 of Cold shock domain-containing protein E1 OS=Homo sapiens GN=CSDE1	767	89063	sp|O75534-3|CSDE1_HUMAN;sp|O75534-4|CSDE1_HUMAN;sp|O75534|CSDE1_HUMAN;	60.94	38.95	99.89	14.98	17.97	32.95	132.84		O75534-2	CSDE1_HUMAN
sp|P51648-2|AL3A2_HUMAN	Isoform 2 of Fatty aldehyde dehydrogenase OS=Homo sapiens GN=ALDH3A2	508	54957	sp|P51648|AL3A2_HUMAN;	22.77	21.8	44.57	51.48	33.69	85.17	129.74		P51648-2	AL3A2_HUMAN
sp|Q9H089|LSG1_HUMAN	Large subunit GTPase 1 homolog OS=Homo sapiens GN=LSG1 PE=1 SV=2	658	75358.5		26	21	47	26	40	66	113		Q9H089	LSG1_HUMAN
sp|Q96AG4|LRC59_HUMAN	Leucine-rich repeat-containing protein 59 OS=Homo sapiens GN=LRRC59 PE=1 SV=1	307	34998.9		24	3	27	49	31	80	107		Q96AG4	LRC59_HUMAN
sp|Q13190-2|STX5_HUMAN	Isoform 2 of Syntaxin-5 OS=Homo sapiens GN=STX5	301	39737.9	sp|Q13190-3|STX5_HUMAN;sp|Q13190-4|STX5_HUMAN;sp|Q13190|STX5_HUMAN;	14.85	7.94	22.79	50.49	28.74	79.23	102.02		Q13190-2	STX5_HUMAN
sp|P48634|PRC2A_HUMAN	Protein PRRC2A OS=Homo sapiens GN=PRRC2A PE=1 SV=3	2157	229354		30.73	21.81	52.54	7.93	39.6	47.53	100.07		P48634	PRC2A_HUMAN
sp|P18031|PTN1_HUMAN	Tyrosine-protein phosphatase non-receptor type 1 OS=Homo sapiens GN=PTPN1 PE=1 SV=1	435	50060.9		13	3	16	38	46	84	100		P18031	PTN1_HUMAN
sp|Q8N5G2|MACOI_HUMAN	Macoilin OS=Homo sapiens GN=TMEM57 PE=1 SV=1	664	76327.6		9	6.94	15.94	43	39.52	82.52	98.46		Q8N5G2	MACOI_HUMAN
sp|Q9HDC5|JPH1_HUMAN	Junctophilin-1 OS=Homo sapiens GN=JPH1 PE=1 SV=2	661	71839.6		12	8	20	32	44	76	96		Q9HDC5	JPH1_HUMAN
sp|Q8IZH2-2|XRN1_HUMAN	Isoform 2 of 5'-3' exoribonuclease 1 OS=Homo sapiens GN=XRN1	1694	194489	sp|Q8IZH2|XRN1_HUMAN;	29.99	25.98	55.97	23	15	38	93.97		Q8IZH2-2	XRN1_HUMAN
sp|P55010|IF5_HUMAN	Eukaryotic translation initiation factor 5 OS=Homo sapiens GN=EIF5 PE=1 SV=2	431	49317.9		25.76	12.94	38.7	30.7	22.92	53.62	92.32		P55010	IF5_HUMAN
sp|Q7Z2W4|ZCCHV_HUMAN	Zinc finger CCCH-type antiviral protein 1 OS=Homo sapiens GN=ZC3HAV1 PE=1 SV=3	902	101637		35	10	45	8	39	47	92		Q7Z2W4	ZCCHV_HUMAN
sp|Q9P0L0|VAPA_HUMAN	Vesicle-associated membrane protein-associated protein A OS=Homo sapiens GN=VAPA PE=1 SV=3	249	27947.3		8.11	4.5	12.61	38.05	39.5	77.55	90.16		Q9P0L0	VAPA_HUMAN
sp|Q9Y679-2|AUP1_HUMAN	Isoform Short of Ancient ubiquitous protein 1 OS=Homo sapiens GN=AUP1	410	53120.8	sp|Q9Y679|AUP1_HUMAN;	5	5	10	52	28	80	90		Q9Y679-2	AUP1_HUMAN
sp|Q9H3P7|GCP60_HUMAN	Golgi resident protein GCP60 OS=Homo sapiens GN=ACBD3 PE=1 SV=4	528	60700.1		24	13	37	21	29	50	87		Q9H3P7	GCP60_HUMAN
sp|Q9H3N1|TMX1_HUMAN	Thioredoxin-related transmembrane protein 1 OS=Homo sapiens GN=TMX1 PE=1 SV=1	280	31842.8		10	6	16	32	36	68	84		Q9H3N1	TMX1_HUMAN
sp|Q5VV42|CDKAL_HUMAN	Threonylcarbamoyladenosine tRNA methylthiotransferase OS=Homo sapiens GN=CDKAL1 PE=1 SV=1	579	65232.2		5	3	8	41	33	74	82		Q5VV42	CDKAL_HUMAN
sp|Q8NDI1-2|EHBP1_HUMAN	Isoform 2 of EH domain-binding protein 1 OS=Homo sapiens GN=EHBP1	1196	132583	sp|Q8NDI1-3|EHBP1_HUMAN;	21.9	10.98	32.88	19.98	28.88	48.86	81.74		Q8NDI1-2	EHBP1_HUMAN
sp|Q9NQC3-2|RTN4_HUMAN	Isoform 2 of Reticulon-4 OS=Homo sapiens GN=RTN4	373	37211.4	sp|Q9NQC3-5|RTN4_HUMAN;sp|Q9NQC3|RTN4_HUMAN;tr|F8W914|F8W914_HUMAN;	12.97	9.85	22.82	29.91	25.81	55.72	78.54		Q9NQC3-2	RTN4_HUMAN
sp|Q9Y5K6|CD2AP_HUMAN	CD2-associated protein OS=Homo sapiens GN=CD2AP PE=1 SV=1	639	71587.4		24	14	38	14	20	34	72		Q9Y5K6	CD2AP_HUMAN
sp|Q15738|NSDHL_HUMAN	Sterol-4-alpha-carboxylate 3-dehydrogenase, decarboxylating OS=Homo sapiens GN=NSDHL PE=1 SV=2	373	41981.6		3	3	6	26	36	62	68		Q15738	NSDHL_HUMAN
sp|Q9HCU5|PREB_HUMAN	Prolactin regulatory element-binding protein OS=Homo sapiens GN=PREB PE=1 SV=2	417	45547.7		3	3	6	28	31.9	59.9	65.9		Q9HCU5	PREB_HUMAN
sp|Q14789-2|GOGB1_HUMAN	Isoform 2 of Golgin subfamily B member 1 OS=Homo sapiens GN=GOLGB1	3269	376762	sp|Q14789-3|GOGB1_HUMAN;sp|Q14789-4|GOGB1_HUMAN;sp|Q14789|GOGB1_HUMAN;	43.86	10.98	54.84	5	5.99	10.99	65.83		Q14789-2	GOGB1_HUMAN
sp|O75663|TIPRL_HUMAN	TIP41-like protein OS=Homo sapiens GN=TIPRL PE=1 SV=2	272	31495.8		14	9	23	13	28	41	64		O75663	TIPRL_HUMAN
sp|Q9ULK5|VANG2_HUMAN	Vang-like protein 2 OS=Homo sapiens GN=VANGL2 PE=1 SV=2	521	59821.3		11	10	21	23	14	37	58		Q9ULK5	VANG2_HUMAN
sp|Q6PKG0|LARP1_HUMAN	La-related protein 1 OS=Homo sapiens GN=LARP1 PE=1 SV=2	1096	123758		15.72	14.81	30.53	7.87	17.73	25.6	56.13		Q6PKG0	LARP1_HUMAN
sp|Q96HC4|PDLI5_HUMAN	PDZ and LIM domain protein 5 OS=Homo sapiens GN=PDLIM5 PE=1 SV=5	596	64066.6		15.72	7.88	23.6	7.85	24.52	32.37	55.97		Q96HC4	PDLI5_HUMAN
sp|O95210|STBD1_HUMAN	Starch-binding domain-containing protein 1 OS=Homo sapiens GN=STBD1 PE=1 SV=1	358	39073.1		7	4	11	31	13	44	55		O95210	STBD1_HUMAN
sp|Q9Y6I9|TX264_HUMAN	Testis-expressed protein 264 OS=Homo sapiens GN=TEX264 PE=1 SV=1	313	34257		5.94	3.97	9.91	19.82	24.76	44.58	54.49		Q9Y6I9	TX264_HUMAN
sp|Q9H2G2-2|SLK_HUMAN	Isoform 2 of STE20-like serine/threonine-protein kinase OS=Homo sapiens GN=SLK	1204	139270		13.99	3	16.99	5	27.99	32.99	49.98		Q9H2G2-2	SLK_HUMAN
sp|P05556|ITB1_HUMAN	Integrin beta-1 OS=Homo sapiens GN=ITGB1 PE=1 SV=2	798	88591.1		6.99	4.99	11.98	26.94	10.97	37.91	49.89		P05556	ITB1_HUMAN
sp|Q8TCJ2|STT3B_HUMAN	Dolichyl-diphosphooligosaccharide--protein glycosyltransferase subunit STT3B OS=Homo sapiens GN=STT3B PE=1 SV=1	826	93847.8		10	5	15	19	14	33	48		Q8TCJ2	STT3B_HUMAN
sp|Q8TAA9-2|VANG1_HUMAN	Isoform 2 of Vang-like protein 1 OS=Homo sapiens GN=VANGL1	522	60081.3	sp|Q8TAA9|VANG1_HUMAN;	14	11	25	11	11	22	47		Q8TAA9-2	VANG1_HUMAN
sp|O95721|SNP29_HUMAN	Synaptosomal-associated protein 29 OS=Homo sapiens GN=SNAP29 PE=1 SV=1	258	29024.6		6	3	9	13	24	37	46		O95721	SNP29_HUMAN
sp|Q9UQR0|SCML2_HUMAN	Sex comb on midleg-like protein 2 OS=Homo sapiens GN=SCML2 PE=1 SV=1	700	77406		6	3.99	9.99	21.98	13	34.98	44.97		Q9UQR0	SCML2_HUMAN
sp|O00151|PDLI1_HUMAN	PDZ and LIM domain protein 1 OS=Homo sapiens GN=PDLIM1 PE=1 SV=4	329	36139.1		6	4	10	3	31	34	44		O00151	PDLI1_HUMAN
sp|Q5JTV8-3|TOIP1_HUMAN	Isoform 3 of Torsin-1A-interacting protein 1 OS=Homo sapiens GN=TOR1AIP1	584	66441.4		11.93	4.95	16.88	6.93	17.46	24.39	41.27		Q5JTV8-3	TOIP1_HUMAN
sp|Q04721|NOTC2_HUMAN	Neurogenic locus notch homolog protein 2 OS=Homo sapiens GN=NOTCH2 PE=1 SV=3	2471	265964		15	8.5	23.5	11	3	14	37.5		Q04721	NOTC2_HUMAN
sp|Q96HY6|DDRGK_HUMAN	DDRGK domain-containing protein 1 OS=Homo sapiens GN=DDRGK1 PE=1 SV=2	314	35679.5		6	3	9	12	13	25	34		Q96HY6	DDRGK_HUMAN
sp|P83731|RL24_HUMAN	60S ribosomal protein L24 OS=Homo sapiens GN=RPL24 PE=1 SV=1	157	14395.8	tr|C9JNW5|C9JNW5_HUMAN;tr|C9JXB8|C9JXB8_HUMAN;	10	4	14	8	6	14	28		P83731	RL24_HUMAN
sp|Q96C19|EFHD2_HUMAN	EF-hand domain-containing protein D2 OS=Homo sapiens GN=EFHD2 PE=1 SV=1	240	26734.5		7	3	10	3.99	13.98	17.97	27.97		Q96C19	EFHD2_HUMAN
sp|A8CG34|P121C_HUMAN	Nuclear envelope pore membrane protein POM 121C OS=Homo sapiens GN=POM121C PE=1 SV=2	1229	125376	tr|A0A075B7F8|A0A075B7F8_HUMAN;	7.98	3	10.98	11.48	3.99	15.47	26.45		A8CG34	P121C_HUMAN
sp|Q15836|VAMP3_HUMAN	Vesicle-associated membrane protein 3 OS=Homo sapiens GN=VAMP3 PE=1 SV=3	100	11320		12.97	5.5	18.47	3.98	4	7.98	26.45		Q15836	VAMP3_HUMAN
sp|P51572-2|BAP31_HUMAN	Isoform 2 of B-cell receptor-associated protein 31 OS=Homo sapiens GN=BCAP31	313	28046.1	sp|P51572|BAP31_HUMAN;	4.99	3	7.99	5	11.96	16.96	24.95		P51572-2	BAP31_HUMAN
sp|O00213-2|APBB1_HUMAN	Isoform 2 of Amyloid beta A4 precursor protein-binding family B member 1 OS=Homo sapiens GN=APBB1	708	77310	sp|O00213|APBB1_HUMAN;tr|J3KPL8|J3KPL8_HUMAN;	4.95	4.94	9.89	5.94	8.87	14.81	24.7		O00213-2	APBB1_HUMAN
sp|Q8WVQ1-3|CANT1_HUMAN	Isoform 3 of Soluble calcium-activated nucleotidase 1 OS=Homo sapiens GN=CANT1	350	44919.8	sp|Q8WVQ1|CANT1_HUMAN;	3	3	6	9	7	16	22		Q8WVQ1-3	CANT1_HUMAN
sp|O94842-2|TOX4_HUMAN	Isoform 2 of TOX high mobility group box family member 4 OS=Homo sapiens GN=TOX4	598	66333.2	sp|O94842-3|TOX4_HUMAN;sp|O94842|TOX4_HUMAN;	4.97	3.97	8.94	7.96	4.99	12.95	21.89		O94842-2	TOX4_HUMAN
Results Tips
	Reference list	Client Text Box Input
Mapped IDs:	20996 out of 20996	57 out of 57
Unmapped IDs:	0	20
Multiple mapping information:	0	0
Export results
Displaying only results for FDR P < 0.05, click here to display all results
	Homo sapiens (REF)	Client Text Box Input ( Hierarchy NEW! Tips)
GO biological process complete	#	#	expected	Fold Enrichment	+/-	raw P value	FDR
IRE1-mediated unfolded protein response	55	4	0.15	26.79	+	1.97e-05	0.0444
response to unfolded protein	159	6	0.43	13.9	+	5.52e-06	0.0435
response to topologically incorrect protein	182	6	0.49	12.14	+	1.16e-05	0.0459
response to endoplasmic reticulum stress	241	10	0.65	15.28	+	1.28e-09	2.02e-05
membrane organization	850	11	2.31	4.77	+	1.65e-05	0.0435
intracellular transport	1537	15	4.17	3.59	+	1.11e-05	0.0582
establishment of localization in cell	1786	16	4.85	3.3	+	1.52e-05	0.048
