# Supplementary material for: Spatial proteomics reveal that the protein phosphatase PTP1B interacts with and may modify tyrosine phosphorylation of the rhomboid protease RHBDL4
Source: J Biol Chem. 2019 Jun 7;294(30):11486–97. doi: 10.1074/jbc.RA118.007074 (PMC6663880; doi:10.1074/jbc.RA118.007074)
Supplement: Supporting Information [file supp_RA118.007074_142469_2_supp_341907_ps6w6x.xls]

## Sheet: GeneMANIA report
GeneMANIA report
Created on : 9 May 2019 16:22:29
Last database update : 13 March 2017 00:00:00
Application version : 3.6.0
Networks
Co-expression
Physical Interactions
Predicted
Shared protein domains
Co-localization
Genetic Interactions
Pathway
Functions
N/A
1 of 15
Search parameters
Organism Homo sapiens (human)
Genes Q99442 , Q9UGP8 , Q86Y07 , Q9H089 , Q15836 , Q9NZ43 , Q9Y2W1 , Q96HE9 ,
O43491 , Q8TEQ6 , Q14247 , O95721 , Q9UBB9 , P55010 , Q9P0L0 , O00264 ,
Q9UQR0 , P50402 , Q9HDC5 , Q7Z2W4 , Q13442 , O15498 , P60468 , O00151 ,
Q9Y6Y8 , Q9ULE6 , Q96A33 , Q96AG4 , Q96CS3 , O95486 , P83731 , Q9Y6A9 ,
O75533 , Q9Y2G8 , O95210 , Q9H2M9 , P42167 , Q96S66 , O95573 , O95292 ,
P49790 , Q09666 , Q9H1E5 , Q9P2E9 , Q86UP2 , P16435 , Q9NPA0 , Q04721 ,
Q07065 , Q96KC8 , Q9Y490 , Q9HCU5 , Q53EU6 , Q9H3N1 , Q96C19 , O75663 ,
Q92575 , Q8TEB9 , O75915 , Q5HYI8 , Q8N5K1 , Q5VV42 , Q15738 , Q86UE4 ,
P46013 , P05556 , P49792 , Q6PKG0 , Q9UBF2 , Q86UL3 , Q9ULK5 , Q96HC4 ,
Q8TCJ2 , Q9Y6I9 , P49069 , P55072 , Q8NEN9 , Q96JQ2 , Q13586 , O00400 ,
Q8NFQ8 , Q9P2D1 , Q9NZJ5 , Q9BR76 , Q9UBM7 , Q9Y2U8 , Q07960 , Q7Z3D4 ,
Q92551 , Q86XL3 , P84157 , Q9H3P7 , P08240 , Q86WV6 , Q8WY22 , Q9NZC7 ,
P16403 , P18031 , P11717 , Q9Y5K6 , Q96HY6 , Q9Y385 , Q8N5G2 , P48634 ,
Q8N511
Network
weighting
Automatically selected weighting method
Networks A
Abu-Odeh-Aqeilan-2014 , Agrawal-Sedivy-2010 , Aichem-Groettrup-2012 , Albers-
Koegl-2005 , Alexandru-Deshaies-2008 , Alizadeh-Staudt-2000 , Andresen-Flores-
Morales-2014 , Arbuckle-Grant-2010 , Arroyo-Aloy-2014 , Arroyo-Aloy-2015
B
Bahr-Bowler-2013 , Bailey-Hieter-2015 , Bandyopadhyay-Ideker-2010 , Bantscheff-
Drewes-2011 , Barr-Knapp-2009 , Barrios-Rodiles-Wrana-2005 , Behrends-Harper-
2010 , Behzadnia-Lührmann-2007 , Bennett-Harper-2010 , Benzinger-Hermeking-
2005 , Berggård-James-2006 , Bett-Hay-2013 , Bhatnagar-Attie-2014 , Bild-Nevins-
2006 B , BIOGRID-SMALL-SCALE-STUDIES , BIOGRID-SMALL-SCALESTUDIES
, Blandin-Richard-2013 , Blomen-Brummelkamp-2015 , Blomen-
Brummelkamp-2015 , Bogachek-Weigel-2014 , Boldrick-Relman-2002 , Bonacci-
Soubeyran-2014 , Bouwmeester-Superti-Furga-2004 , Brajenovic-Drewes-2004 ,
Brehme-Superti-Furga-2009 , Bruderer-Hay-2011 , Burington-Shaughnessy-2008 ,
Butland-Hayden-2014 , Byron-Humphries-2012
C
Cai-Conaway-2007 , Camargo-Brandon-2007 , Campos-Reinberg-2015 , Cao-
Chinnaiyan-2014 , Carmon-Liu-2014 , CELL_MAP , Chen-Brown-2002 , Chen-Ge-
2013 , Chen-Huang-2014 , Chen-Zhang-2013 , Christianson-Kopito-2011 , Cloutier-
Coulombe-2013 , Colland-Gauthier-2004 , Corominas-Iakoucheva-2014 , Couzens-
Gingras-2013 , Cox-Rizzino-2013 , Coyaud-Raught-2015
2 of 15
D
Danielsen-Nielsen-2011 , Dart-Wells-2015 , de Hoog-Mann-2004 , Diner-Cristea-
2015 , Dobbin-Giordano-2005 , Drissi-Boisvert-2015 , Dyer-Sobral-2010
E
Emanuele-Elledge-2011 , Emdal-Olsen-2015 , Ewing-Figeys-2007
F
Fenner-Prehn-2010 , Floyd-Pagliarini-2016 , Foerster-Ritter-2013 , Fogeron-Lange-
2013 , Foster-Marshall-2013 , Freibaum-Taylor-2010
G
Gabriel-Baumgrass-2016 , Galligan-Howley-2015 , Gao-Reinberg-2012 , Gautier-
Hall-2009 , Giannone-Liu-2010 , Glatter-Gstaiger-2009 , Gloeckner-Ueffing-2007 ,
Goehler-Wanker-2004 , Golebiowski-Hay-2009 , Goudreault-Gingras-2009 , Grant-
2010 , Greco-Cristea-2011 , Grossmann-Stelzl-2015 , Guarani-Harper-2014 , Gupta-
Pelletier-2015
H
Hanson-Clayton-2014 , Hauri-Gstaiger-2013 , Havrylov-Redowicz-2009 ,
Havugimana-Emili-2012 , Hayes-Urbé-2012 , Hegele-Stelzl-2012 A , Hegele-Stelzl-
2012 B , Hein-Mann-2015 , Hill-Livingston-2014 , HUMANCYC , Humphries-
Humphries-2009 , Hutchins-Peters-2010 , Huttlin-Gygi-2015
I
I2D-BIND-Fly2Human , I2D-BIND-Mouse2Human , I2D-BIND-Rat2Human , I2DBIND-
Worm2Human , I2D-BIND-Yeast2Human , I2D-BioGRID-Fly2Human , I2DBioGRID-
Mouse2Human , I2D-BioGRID-Rat2Human , I2D-BioGRIDWorm2Human
, I2D-BioGRID-Yeast2Human , I2D-Chen-Pawson-2009-PiwiScreen-
Mouse2Human , I2D-Formstecher-Daviet-2005-Embryo-Fly2Human , I2D-Giot-
Rothbert-2003-Low-Fly2Human , I2D-INNATEDB-Mouse2Human , I2D-IntAct-
Fly2Human , I2D-IntAct-Mouse2Human , I2D-IntAct-Rat2Human , I2D-IntAct-
Worm2Human , I2D-IntAct-Yeast2Human , I2D-Krogan-Greenblatt-2006-Core-
Yeast2Human , I2D-Krogan-Greenblatt-2006-NonCore-Yeast2Human , I2D-Li-
Vidal-2004-CORE-1-Worm2Human , I2D-Li-Vidal-2004-non-core-Worm2Human ,
I2D-Manual-Mouse2Human , I2D-Manual-Rat2Human , I2D-MGI-Mouse2Human ,
I2D-MINT-Fly2Human , I2D-MINT-Mouse2Human , I2D-MINT-Rat2Human , I2DMINT-
Worm2Human , I2D-MINT-Yeast2Human , I2D-Ptacek-Snyder-2005-
Yeast2Human , I2D-Tarassov-PCA-Yeast2Human , I2D-Tewari-Vidal-2004-TGFb-
Worm2Human , I2D-vonMering-Bork-2002-High-Yeast2Human , I2D-vonMering-
Bork-2002-Low-Yeast2Human , I2D-vonMering-Bork-2002-Medium-Yeast2Human ,
I2D-Wang-Orkin-2006-EScmplx-Mouse2Human , I2D-Wang-Orkin-2006-
EScmplxlow-Mouse2Human , I2D-Yu-Vidal-2008-GoldStd-Yeast2Human , IMID ,
Ingham-Pawson-2005 , Innocenti-Brown-2011 , INTERPRO , IREF-BIND , IREFBIOGRID
, IREF-DIP , IREF-HPRD , IREF-INTACT , IREF-MATRIXDB ,
IREF-MPPI , IREF-PUBMED , IREF-SMALL-SCALE-STUDIES , IREF-SMALL-
3 of 15
I
SCALE-STUDIES
J
Jeronimo-Coulombe-2007 , Jin-Pawson-2004 , Johnson-Kerner-Wichterle-2015 ,
Johnson-Shoemaker-2003 , Jones-MacBeath-2006 , Joshi-Cristea-2013 , Jäger-
Krogan-2011
K
Kahle-Zoghbi-2011 , Kaltenbach-Hughes-2007 , Katsogiannou-Rocchi-2014 , Kim-
Gygi-2011 , Kim-Major-2015 , Kneissl-Grummt-2003 , Koch-Hermeking-2007 ,
Kotlyar-Jurisica-2015 , Kristensen-Foster-2012 , Kärblane-Sarmiento-2015 , Kırlı-
Görlich-2015
L
Lambert-Gingras-2015 , Lamoliatte-Thibault-2014 , Lau-Ronai-2012 , Lee-Songyang-
2011 , Lehner-Sanderson-2004 A , Lehner-Sanderson-2004 B , Leng-Wang-2014 ,
Leung-Jones-2014 , Li-Chen-2015 , Li-Dorf-2011 A , Li-Dorf-2011 B , Li-Dorf-2014 ,
Li-Haura-2013 , Lim-Zoghbi-2006 , Lin-Smith-2010 , Lipp-Guthrie-2015 , Liu-Wang-
2012 , Llères-Lamond-2010 , Loch-Strickler-2012 , Low-Heck-2014 , Lu-Zhang-2013 ,
Luo-Elledge-2009
M
Mak-Moffat-2010 , Mallon-McKay-2013 , Malovannaya-Qin-2010 , Markson-
Sanderson-2009 , Maréchal-Zou-2014 , Matsumoto-Nakayama-2005 , McCracken-
Blencowe-2005 , McFarland-Nussbaum-2008 , Meek-Piwnica-Worms-2004 , Milev-
Mouland-2012 , Miyamoto-Sato-Yanagawa-2010 , Murakawa-Landthaler-2015
N
Nakayama-Ohara-2002 , Nakayasu-Adkins-2013 , Napolitano-Meroni-2011 ,
Narayan-Bennett-2012 , Nathan-Goldberg-2013 , NCI_NATURE , Neganova-Lako-
2011 , Newman-Keating-2003 , Nicholson-Hupp-2014 , Noble-Diehl-2008
O
Oliviero-Cagney-2015 , Olma-Pintard-2009 , Oláh-Ovádi-2011 , Oshikawa-
Nakayama-2012 , Ouyang-Gill-2009
P
Panigrahi-Pati-2012 , Papp-Lamia-2015 , Perez-Hernandez-Yáñez-Mó-2013 , Perou-
Botstein-1999 , Perou-Botstein-2000 , Persaud-Rotin-2009 , Petschnigg-Stagljar-
2014 , PFAM , Phillips-Corn-2013 , Pichlmair-Superti-Furga-2011 , Pichlmair-
Superti-Furga-2012 , Pilot-Storck-Goillot-2010 , Povlsen-Choudhary-2012
R
Ramachandran-LaBaer-2004 , Raman-Harper-2015 , Ramaswamy-Golub-2001 ,
Ravasi-Hayashizaki-2010 , REACTOME , Reinke-Keating-2013 , Reyniers-
Taymans-2014 , Richter-Chrzanowska-Lightowlers-2010 , Rieger-Chu-2004 ,
4 of 15
R
Rolland-Vidal-2014 , Rosenwald-Staudt-2001 , Roth-Zlotnik-2006 , Roux-Burke-
2012 , Rowbotham-Mermoud-2011 , Roy-Pardo-2014 , Roy-Parent-2013 , Rual-
Vidal-2005 A , Rual-Vidal-2005 B
S
Sang-Jackson-2011 , Sato-Conaway-2004 , Schadt-Shoemaker-2004 , Scholz-Taylor-
2016 , Singh-Moore-2012 , Smirnov-Cheung-2009 , So-Colwill-2015 , Soler-López-
Aloy-2011 , Sowa-Harper-2009 , Stehling-Lill-2012 , Stehling-Lill-2013 , Stelzl-
Wanker-2005 , Stes-Gevaert-2014 , Stuart-Kim-2003 , Suter-Wanker-2013
T
Taipale-Lindquist-2012 , Taipale-Lindquist-2014 , Takahashi-Conaway-2011 ,
Tarallo-Weisz-2011 , Tatham-Hay-2011 , Teixeira-Gomes-2010 , Thalappilly-
Dusetti-2008 , Thompson-Luchansky-2014 , Tong-Moran-2014 , Toyoshima-
Grandori-2012 , Tsai-Cristea-2012
U
Udeshi-Carr-2012
V
van Wijk-Timmers-2009 , Vandamme-Angrand-2011 , Varjosalo-Gstaiger-2013 ,
Varjosalo-Superti-Furga-2013 , Venkatesan-Vidal-2009 , Vermeulen-Mann-2010 ,
Vinayagam-Wanker-2011 , Virok-Fülöp-2011 , Vizeacoumar-Moffat-2013
W
Wagner-Choudhary-2011 , Wallach-Kramer-2013 , Wan-Emili-2015 , Wang-Balch-
2006 , Wang-Cheung-2015 , Wang-He-2008 , Wang-Maris-2006 , Wang-Xu-2015 ,
Wang-Yang-2011 , Weimann-Stelzl-2013 A , Weimann-Stelzl-2013 B , Weinmann-
Meister-2009 , Wen-Wu-2014 , Whisenant-Salomon-2015 , Wilker-Yaffe-2007 ,
Willingham-Muchowski-2003 , Witt-Labeit-2008 , Wong-O'Bryan-2012 , Woods-
Monteiro-2012 , Woodsmith-Sanderson-2012 , Wu-Garvey-2007 , Wu-Li-2007 , Wu-
Ma-2012 , Wu-Stein-2010 , Wu-Stein-2010
X
Xiao-Lefkowitz-2007 , Xie-Cong-2013 , Xie-Green-2012 , Xu-Ye-2012
Y
Yang-Chen-2010 , Yatim-Benkirane-2012 , Yu-Chow-2013 , Yu-Vidal-2011
Z
Zanon-Pichler-2013 , Zhang-Shang-2006 , Zhang-Zou-2011 , Zhao-Krug-2005 , Zhao-
Yang-2011 , Zhou-Conrads-2004 , Zhou-Hanemann-2016
5 of 15
Genes
Gene Description Rank
VANGL2 VANGL planar cell polarity protein 2 [Source:HGNC Symbol;Acc:
HGNC:15511]
N/A
TMEM199 transmembrane protein 199 [Source:HGNC Symbol;Acc:HGNC:18085] N/A
JPH1 junctophilin 1 [Source:HGNC Symbol;Acc:HGNC:14201] N/A
RHBDD1 rhomboid domain containing 1 [Source:HGNC Symbol;Acc:HGNC:
23081]
N/A
COPG2 coatomer protein complex subunit gamma 2 [Source:HGNC Symbol;
Acc:HGNC:2237]
N/A
TOR1AIP2 torsin 1A interacting protein 2 [Source:HGNC Symbol;Acc:HGNC:
24055]
N/A
LYSMD3 LysM domain containing 3 [Source:HGNC Symbol;Acc:HGNC:26969] N/A
BRI3BP BRI3 binding protein [Source:HGNC Symbol;Acc:HGNC:14251] N/A
STBD1 starch binding domain 1 [Source:HGNC Symbol;Acc:HGNC:24854] N/A
CISD2 CDGSH iron sulfur domain 2 [Source:HGNC Symbol;Acc:HGNC:24212] N/A
PALD1 phosphatase domain containing, paladin 1 [Source:HGNC Symbol;Acc:
HGNC:23530]
N/A
CHD7 chromodomain helicase DNA binding protein 7 [Source:HGNC Symbol;
Acc:HGNC:20626]
N/A
GPAT4 glycerol-3-phosphate acyltransferase 4 [Source:HGNC Symbol;Acc:
HGNC:20880]
N/A
CDKAL1 CDK5 regulatory subunit associated protein 1 like 1 [Source:HGNC
Symbol;Acc:HGNC:21050]
N/A
EFHD2 EF-hand domain family member D2 [Source:HGNC Symbol;Acc:HGNC:
28670]
N/A
RABL3 RAB, member of RAS oncogene family like 3 [Source:HGNC Symbol;
Acc:HGNC:18072]
N/A
LSG1 large 60S subunit nuclear export GTPase 1 [Source:HGNC Symbol;Acc:
HGNC:25652]
N/A
STT3B STT3B, catalytic subunit of the oligosaccharyltransferase complex
[Source:HGNC Symbol;Acc:HGNC:30611]
N/A
USE1 unconventional SNARE in the ER 1 [Source:HGNC Symbol;Acc:
HGNC:30882]
N/A
ANKLE2 ankyrin repeat and LEM domain containing 2 [Source:HGNC Symbol;
Acc:HGNC:29101]
N/A
6 of 15
Gene Description Rank
GEMIN5 gem nuclear organelle associated protein 5 [Source:HGNC Symbol;Acc:
HGNC:20043]
N/A
PDZD8 PDZ domain containing 8 [Source:HGNC Symbol;Acc:HGNC:26974] N/A
TMEM57 transmembrane protein 57 [Source:HGNC Symbol;Acc:HGNC:25572] N/A
GPAT3 glycerol-3-phosphate acyltransferase 3 [Source:HGNC Symbol;Acc:
HGNC:28157]
N/A
MXRA7 matrix remodeling associated 7 [Source:HGNC Symbol;Acc:HGNC:7541] N/A
MTDH metadherin [Source:HGNC Symbol;Acc:HGNC:29608] N/A
TIPRL TOR signaling pathway regulator [Source:HGNC Symbol;Acc:HGNC:
30231]
N/A
LARP1 La ribonucleoprotein domain family member 1 [Source:HGNC Symbol;
Acc:HGNC:29531]
N/A
CCDC47 coiled-coil domain containing 47 [Source:HGNC Symbol;Acc:HGNC:
24856]
N/A
CLCC1 chloride channel CLIC like 1 [Source:HGNC Symbol;Acc:HGNC:29675] N/A
SNAP29 synaptosome associated protein 29 [Source:HGNC Symbol;Acc:HGNC:
11133]
N/A
DNAJC16 DnaJ heat shock protein family (Hsp40) member C16 [Source:HGNC
Symbol;Acc:HGNC:29157]
N/A
THRAP3 thyroid hormone receptor associated protein 3 [Source:HGNC Symbol;
Acc:HGNC:22964]
N/A
PRR11 proline rich 11 [Source:HGNC Symbol;Acc:HGNC:25619] N/A
RAB3GAP2 RAB3 GTPase activating non-catalytic protein subunit 2 [Source:
HGNC Symbol;Acc:HGNC:17168]
N/A
ARHGAP1 Rho GTPase activating protein 1 [Source:HGNC Symbol;Acc:HGNC:
673]
N/A
TEX264 testis expressed 264 [Source:HGNC Symbol;Acc:HGNC:30247] N/A
PDAP1 PDGFA associated protein 1 [Source:HGNC Symbol;Acc:HGNC:14634] N/A
DNAJC1 DnaJ heat shock protein family (Hsp40) member C1 [Source:HGNC
Symbol;Acc:HGNC:20090]
N/A
SPCS1 signal peptidase complex subunit 1 [Source:HGNC Symbol;Acc:HGNC:
23401]
N/A
PDLIM5 PDZ and LIM domain 5 [Source:HGNC Symbol;Acc:HGNC:17468] N/A
CTTN cortactin [Source:HGNC Symbol;Acc:HGNC:3338] N/A
TMX4 thioredoxin related transmembrane protein 4 [Source:HGNC Symbol;
Acc:HGNC:25237]
N/A
7 of 15
Gene Description Rank
CLMN calmin (calponin-like, transmembrane) [Source:HGNC Symbol;Acc:
HGNC:19972]
N/A
SCML2 sex comb on midleg-like 2 (Drosophila) [Source:HGNC Symbol;Acc:
HGNC:10581]
N/A
DDRGK1 DDRGK domain containing 1 [Source:HGNC Symbol;Acc:HGNC:16110] N/A
CORO1B coronin 1B [Source:HGNC Symbol;Acc:HGNC:2253] N/A
PREB prolactin regulatory element binding [Source:HGNC Symbol;Acc:
HGNC:9356]
N/A
AHNAK AHNAK nucleoprotein [Source:HGNC Symbol;Acc:HGNC:347] N/A
EMC7 ER membrane protein complex subunit 7 [Source:HGNC Symbol;Acc:
HGNC:24301]
N/A
TMEM173 transmembrane protein 173 [Source:HGNC Symbol;Acc:HGNC:27962] N/A
ZC3HAV1 zinc finger CCCH-type containing, antiviral 1 [Source:HGNC Symbol;
Acc:HGNC:23721]
N/A
EIF5 eukaryotic translation initiation factor 5 [Source:HGNC Symbol;Acc:
HGNC:3299]
N/A
SEC62 SEC62 homolog, preprotein translocation factor [Source:HGNC Symbol;
Acc:HGNC:11846]
N/A
SEC23IP SEC23 interacting protein [Source:HGNC Symbol;Acc:HGNC:17018] N/A
TFIP11 tuftelin interacting protein 11 [Source:HGNC Symbol;Acc:HGNC:17165] N/A
YKT6 YKT6 v-SNARE homolog (S. cerevisiae) [Source:HGNC Symbol;Acc:
HGNC:16959]
N/A
EIF2AK3 eukaryotic translation initiation factor 2 alpha kinase 3 [Source:HGNC
Symbol;Acc:HGNC:3255]
N/A
LRRC59 leucine rich repeat containing 59 [Source:HGNC Symbol;Acc:HGNC:
28817]
N/A
VAPB VAMP (vesicle-associated membrane protein)-associated protein B and
C [Source:HGNC Symbol;Acc:HGNC:12649]
N/A
TMPO thymopoietin [Source:HGNC Symbol;Acc:HGNC:11875] N/A
RRBP1 ribosome binding protein 1 [Source:HGNC Symbol;Acc:HGNC:10448] N/A
EPB41L2 erythrocyte membrane protein band 4.1 like 2 [Source:HGNC Symbol;
Acc:HGNC:3379]
N/A
SEC24A SEC24 homolog A, COPII coat complex component [Source:HGNC
Symbol;Acc:HGNC:10703]
N/A
LEMD3 LEM domain containing 3 [Source:HGNC Symbol;Acc:HGNC:28887] N/A
VAMP3 vesicle associated membrane protein 3 [Source:HGNC Symbol;Acc: N/A
8 of 15
Gene Description Rank
HGNC:12644]
NOTCH2 notch 2 [Source:HGNC Symbol;Acc:HGNC:7882] N/A
DHCR7 7-dehydrocholesterol reductase [Source:HGNC Symbol;Acc:HGNC:2860] N/A
IGF2R insulin like growth factor 2 receptor [Source:HGNC Symbol;Acc:HGNC:
5467]
N/A
ACSL3 acyl-CoA synthetase long-chain family member 3 [Source:HGNC
Symbol;Acc:HGNC:3570]
N/A
SRPRA SRP receptor alpha subunit [Source:HGNC Symbol;Acc:HGNC:11307] N/A
IP6K1 inositol hexakisphosphate kinase 1 [Source:HGNC Symbol;Acc:HGNC:
18360]
N/A
CKAP4 cytoskeleton-associated protein 4 [Source:HGNC Symbol;Acc:HGNC:
16991]
N/A
PTPN1 protein tyrosine phosphatase, non-receptor type 1 [Source:HGNC
Symbol;Acc:HGNC:9642]
N/A
NSDHL NAD(P) dependent steroid dehydrogenase-like [Source:HGNC Symbol;
Acc:HGNC:13398]
N/A
VAPA VAMP associated protein A [Source:HGNC Symbol;Acc:HGNC:12648] N/A
SEC63 SEC63 homolog, protein translocation regulator [Source:HGNC Symbol;
Acc:HGNC:21082]
N/A
ITGB1 integrin subunit beta 1 [Source:HGNC Symbol;Acc:HGNC:6153] N/A
ACBD3 acyl-CoA binding domain containing 3 [Source:HGNC Symbol;Acc:
HGNC:15453]
N/A
ARL6IP5 ADP ribosylation factor like GTPase 6 interacting protein 5 [Source:
HGNC Symbol;Acc:HGNC:16937]
N/A
RANBP2 RAN binding protein 2 [Source:HGNC Symbol;Acc:HGNC:9848] N/A
CAMLG calcium modulating ligand [Source:HGNC Symbol;Acc:HGNC:1471] N/A
UBXN4 UBX domain protein 4 [Source:HGNC Symbol;Acc:HGNC:14860] N/A
TMX1 thioredoxin related transmembrane protein 1 [Source:HGNC Symbol;
Acc:HGNC:15487]
N/A
KTN1 kinectin 1 [Source:HGNC Symbol;Acc:HGNC:6467] N/A
SLC33A1 solute carrier family 33 member 1 [Source:HGNC Symbol;Acc:HGNC:
95]
N/A
SEC61B Sec61 translocon beta subunit [Source:HGNC Symbol;Acc:HGNC:
16993]
N/A
MKI67 marker of proliferation Ki-67 [Source:HGNC Symbol;Acc:HGNC:7107] N/A
HIST1H1C histone cluster 1, H1c [Source:HGNC Symbol;Acc:HGNC:4716] N/A
9 of 15
Gene Description Rank
SF3B1 splicing factor 3b subunit 1 [Source:HGNC Symbol;Acc:HGNC:10768] N/A
UBE2J1 ubiquitin conjugating enzyme E2 J1 [Source:HGNC Symbol;Acc:HGNC:
17598]
N/A
STIM1 stromal interaction molecule 1 [Source:HGNC Symbol;Acc:HGNC:
11386]
N/A
POR cytochrome p450 oxidoreductase [Source:HGNC Symbol;Acc:HGNC:
9208]
N/A
VRK2 vaccinia related kinase 2 [Source:HGNC Symbol;Acc:HGNC:12719] N/A
PDLIM1 PDZ and LIM domain 1 [Source:HGNC Symbol;Acc:HGNC:2067] N/A
EMD emerin [Source:HGNC Symbol;Acc:HGNC:3331] N/A
TLN1 talin 1 [Source:HGNC Symbol;Acc:HGNC:11845] N/A
PRRC2A proline rich coiled-coil 2A [Source:HGNC Symbol;Acc:HGNC:13918] N/A
PGRMC1 progesterone receptor membrane component 1 [Source:HGNC Symbol;
Acc:HGNC:16090]
N/A
CD2AP CD2-associated protein [Source:HGNC Symbol;Acc:HGNC:14258] N/A
RPL24 ribosomal protein L24 [Source:HGNC Symbol;Acc:HGNC:10325] N/A
NUP153 nucleoporin 153 [Source:HGNC Symbol;Acc:HGNC:8062] N/A
VCP valosin containing protein [Source:HGNC Symbol;Acc:HGNC:12666] N/A
FAF2 Fas associated factor family member 2 [Source:HGNC Symbol;Acc:
HGNC:24666]
N/A
WWOX WW domain containing oxidoreductase [Source:HGNC Symbol;Acc:
HGNC:12799]
N/A
STT3A STT3A, catalytic subunit of the oligosaccharyltransferase complex
[Source:HGNC Symbol;Acc:HGNC:6172]
1
VANGL1 VANGL planar cell polarity protein 1 [Source:HGNC Symbol;Acc:
HGNC:15512]
2
TOR1AIP1 torsin 1A interacting protein 1 [Source:HGNC Symbol;Acc:HGNC:
29456]
3
RP11-51F16.
8
4
UBXN6 UBX domain protein 6 [Source:HGNC Symbol;Acc:HGNC:14928] 5
UBE4A ubiquitination factor E4A [Source:HGNC Symbol;Acc:HGNC:12499] 6
TMED2 transmembrane p24 trafficking protein 2 [Source:HGNC Symbol;Acc:
HGNC:16996]
7
TRAM1 translocation associated membrane protein 1 [Source:HGNC Symbol;
Acc:HGNC:20568]
8
10 of 15
Gene Description Rank
DDOST dolichyl-diphosphooligosaccharide--protein glycosyltransferase noncatalytic
subunit [Source:HGNC Symbol;Acc:HGNC:2728]
9
EIF2S2 eukaryotic translation initiation factor 2 subunit beta [Source:HGNC
Symbol;Acc:HGNC:3266]
10
PRAF2 PRA1 domain family member 2 [Source:HGNC Symbol;Acc:HGNC:
28911]
11
SEC61A1 Sec61 translocon alpha 1 subunit [Source:HGNC Symbol;Acc:HGNC:
18276]
12
CISD1 CDGSH iron sulfur domain 1 [Source:HGNC Symbol;Acc:HGNC:30880] 13
CALCOCO2 calcium binding and coiled-coil domain 2 [Source:HGNC Symbol;Acc:
HGNC:29912]
14
TM7SF2 transmembrane 7 superfamily member 2 [Source:HGNC Symbol;Acc:
HGNC:11863]
15
BCLAF1 BCL2 associated transcription factor 1 [Source:HGNC Symbol;Acc:
HGNC:16863]
16
IRF1 interferon regulatory factor 1 [Source:HGNC Symbol;Acc:HGNC:6116] 17
DERL2 derlin 2 [Source:HGNC Symbol;Acc:HGNC:17943] 18
C1orf27 chromosome 1 open reading frame 27 [Source:HGNC Symbol;Acc:
HGNC:24299]
19
FAF1 Fas associated factor 1 [Source:HGNC Symbol;Acc:HGNC:3578] 20
11 of 15
Networks
Co-expression 55.67%
Innocenti-Brown-2011
Identification, replication, and functional fine-mapping of expression quantitative trait loci in primary human liver tissue.
Innocenti et al (2011). PLoS Genet
Co-expression with 603,765 interactions from GEO
0.0661
Noble-Diehl-2008
Regional variation in gene expression in the healthy colon is dysregulated in ulcerative colitis. Noble et al (2008). Gut
Co-expression with 661,539 interactions from GEO
0.061
Rieger-Chu-2004
Toxicity from radiation therapy associated with abnormal transcriptional responses to DNA damage. Rieger et al (2004). Proc
Natl Acad Sci U S A
Co-expression with 259,974 interactions from GEO
0.0426
Bahr-Bowler-2013
Peripheral blood mononuclear cell gene expression in chronic obstructive pulmonary disease. Bahr et al (2013). Am J Respir Cell
Mol Biol
Co-expression with 274,949 interactions from GEO
0.0412
Wang-Cheung-2015
Genetic variation in insulin-induced kinase signaling. Wang et al (2015). Mol Syst Biol
Co-expression with 411,047 interactions from GEO
0.0399
Mallon-McKay-2013
StemCellDB: the human pluripotent stem cell database at the National Institutes of Health. Mallon et al (2013). Stem Cell Res
Co-expression with 585,265 interactions from GEO
0.0388
Wu-Garvey-2007
The effect of insulin on expression of genes and biochemical pathways in human skeletal muscle. Wu et al (2007). Endocrine
Co-expression with 267,109 interactions from GEO
0.038
Bild-Nevins-2006 B
Oncogenic pathway signatures in human cancers as a guide to targeted therapies. Bild et al (2006). Nature
Co-expression with 280,683 interactions from GEO
0.0361
Smirnov-Cheung-2009
Genetic analysis of radiation-induced changes in human gene expression. Smirnov et al (2009). Nature
Co-expression with 461,500 interactions from GEO
0.0332
Chen-Brown-2002
Gene expression patterns in human liver cancers. Chen et al (2002). Mol Biol Cell
Co-expression with 282,241 interactions from supplementary material
0.0309
Roth-Zlotnik-2006
Gene expression analyses reveal molecular relationships among 20 regions of the human CNS. Roth et al (2006). Neurogenetics
Co-expression with 669,062 interactions from GEO
0.0291
Burington-Shaughnessy-2008 2.38%
12 of 15
Co-expression 55.67%
Burington-Shaughnessy-2008
Tumor cell gene expression changes following short-term in vivo exposure to single agent chemotherapeutics are related to
survival in multiple myeloma. Burington et al (2008). Clin Cancer Res
Co-expression with 290,538 interactions from GEO
Rosenwald-Staudt-2001
Relation of gene expression phenotype to immunoglobulin mutation genotype in B cell chronic lymphocytic leukemia. Rosenwald
et al (2001). J Exp Med
Co-expression with 114,694 interactions from supplementary material
0.0196
Dobbin-Giordano-2005
Interlaboratory comparability study of cancer gene expression analysis using oligonucleotide microarrays. Dobbin et al (2005).
Clin Cancer Res
Co-expression with 444,931 interactions from GEO
0.0172
Ramaswamy-Golub-2001
Multiclass cancer diagnosis using tumor gene expression signatures. Ramaswamy et al (2001). Proc Natl Acad Sci U S A
Co-expression with 275,113 interactions from supplementary material
0.0128
Wang-Maris-2006
Integrative genomics identifies distinct molecular classes of neuroblastoma and shows that multiple genes are targeted by regional
alterations in DNA copy number. Wang et al (2006). Cancer Res
Co-expression with 264,023 interactions from GEO
0.0115
Perou-Botstein-2000
Molecular portraits of human breast tumours. Perou et al (2000). Nature
Co-expression with 185,068 interactions from supplementary material
0.0101
Perou-Botstein-1999
Distinctive gene expression patterns in human mammary epithelial cells and breast cancers. Perou et al (1999). Proc Natl Acad
Sci U S A
Co-expression with 65,069 interactions from supplementary material
0.0047
Physical Interactions 30.15%
Alexandru-Deshaies-2008
UBXD7 binds multiple ubiquitin ligases and implicates p97 in HIF1alpha turnover. Alexandru et al (2008). Cell
Physical Interactions with 121 interactions from iRefIndex
0.0666
Li-Dorf-2011 A
Mapping a dynamic innate immunity protein interaction network regulating type I interferon production. Li et al (2011).
Immunity
Physical Interactions with 400 interactions from BioGRID
0.0512
Abu-Odeh-Aqeilan-2014
Characterizing WW domain interactions of tumor suppressor WWOX reveals its association with multiprotein networks. Abu-
Odeh et al (2014). J Biol Chem
Physical Interactions with 202 interactions from iRefIndex
0.0447
Raman-Harper-2015
Systematic proteomics of the VCP-UBXD adaptor network identifies a role for UBXN10 in regulating ciliogenesis. Raman et al
(2015). Nat Cell Biol
Physical Interactions with 271 interactions from BioGRID
0.0398
13 of 15
Physical Interactions 30.15%
Fogeron-Lange-2013
LGALS3BP regulates centriole biogenesis and centrosome hypertrophy in cancer cells. Fogeron et al (2013). Nat Commun
Physical Interactions with 1,492 interactions from BioGRID
0.0251
Huttlin-Gygi-2015
The BioPlex Network: A Systematic Exploration of the Human Interactome. Huttlin et al (2015). Cell
Physical Interactions with 23,399 interactions from BioGRID
0.0132
Ingham-Pawson-2005
WW domains provide a platform for the assembly of multiprotein networks. Ingham et al (2005). Mol Cell Biol
Physical Interactions with 299 interactions from iRefIndex
0.0123
IREF-SMALL-SCALE-STUDIES
Physical Interactions with 71,996 interactions from iRefIndex
0.0113
Hein-Mann-2015
A human interactome in three quantitative dimensions organized by stoichiometries and abundances. Hein et al (2015). Cell
Physical Interactions with 27,044 interactions from BioGRID
0.0107
Christianson-Kopito-2011
Defining human ERAD networks through an integrative mapping strategy. Christianson et al (2011). Nat Cell Biol
Physical Interactions with 260 interactions from iRefIndex
0.01
Hutchins-Peters-2010
Systematic analysis of human protein complexes identifies chromosome segregation proteins. Hutchins et al (2010). Science
Physical Interactions with 1,783 interactions from BioGRID
0.0074
IREF-DIP
Physical Interactions with 4,470 interactions from iRefIndex
0.0047
Li-Dorf-2011 B
Mapping a dynamic innate immunity protein interaction network regulating type I interferon production. Li et al (2011).
Immunity
Physical Interactions with 125 interactions from BioGRID
0.0025
Yu-Chow-2013
VCP phosphorylation-dependent interaction partners prevent apoptosis in Helicobacter pylori-infected gastric epithelial cells. Yu
et al (2013). PLoS One
Physical Interactions with 272 interactions from iRefIndex
0.0012
Havugimana-Emili-2012
A census of human soluble protein complexes. Havugimana et al (2012). Cell
Physical Interactions with 13,716 interactions from BioGRID
0.0008
Predicted 4.22%
I2D-BioGRID-Yeast2Human
BioGRID: a general repository for interaction datasets. Stark et al (2006). Nucleic Acids Res
Predicted with 13,434 interactions from I2D
0.0192
Wu-Stein-2010
A human functional protein interaction network and its application to cancer data analysis. Wu et al (2010). Genome Biol
0.0152
14 of 15
Predicted 4.22%
Wu-Stein-2010
Predicted with 87,829 interactions from supplementary material
Stuart-Kim-2003
A gene-coexpression network for global discovery of conserved genetic modules. Stuart et al (2003). Science
Predicted with 24,872 interactions from supplementary material
0.0078
Shared protein domains 3.39%
INTERPRO
Shared protein domains with 608,863 interactions from InterPro
0.0339
Co-localization 2.96%
Johnson-Shoemaker-2003
Genome-wide survey of human alternative pre-mRNA splicing with exon junction microarrays. Johnson et al (2003). Science
Co-localization with 426,332 interactions from GEO
0.0296
Genetic Interactions 2.42%
Lin-Smith-2010
A genome-wide map of human genetic interactions inferred from radiation hybrid genotypes. Lin et al (2010). Genome Res
Genetic Interactions with 4,820,370 interactions from supplementary material
0.0242
Pathway 1.19%
Wu-Stein-2010
A human functional protein interaction network and its application to cancer data analysis. Wu et al (2010). Genome Biol
Pathway with 78,010 interactions from supplementary material
0.0074
REACTOME
Pathway with 24,913 interactions from Pathway Commons
0.0044
IMID
Pathway with 1,073 interactions from Pathway Commons
0.0001
15 of 15

## Sheet: RHBDL4 direct interractors
SUID	annotation name	annotations	Ensembl Gene ID	Ensembl Protein ID	Entrez Gene ID	gene name	log score	name	node type	query term	RefSeq mRNA ID	RefSeq Protein ID	score	selected	shared name	Synonym	Uniprot ID
5557	endomembrane system organization	GO:0010256	ENSG00000107651	ENSP00000438773	11196	SEC23IP	-0.372149	H__sapiens__1_-704414	query	Q9Y6Y8	NM_007190	NP_009121	0.689252	TRUE	H__sapiens__1_-704414	p125	Q9Y6Y8
5547	protein N-linked glycosylation via asparagine|peptidyl-asparagine modification|ER-associated ubiquitin-dependent protein catabolic process|protein N-linked glycosylation	GO:0018279|GO:0018196|GO:0030433|GO:0006487	ENSG00000198833	ENSP00000451261	51465	UBE2J1	-0.450898	H__sapiens__1_-718920	query	Q9Y385	NM_016021	NP_057105	0.637056	TRUE	H__sapiens__1_-718920	UBC6	Q9Y385
5734			ENSG00000054118	ENSP00000433825	9967	THRAP3	-0.307593	H__sapiens__1_-701694	query	Q9Y2W1	NM_005119	NP_005110	0.735214	TRUE	H__sapiens__1_-701694	TRAP150	Q9Y2W1
5754	nuclear membrane	GO:0031965	ENSG00000174106	ENSP00000308369	23592	LEMD3	-0.392111	H__sapiens__1_-714643	query	Q9Y2U8	NM_014319	NP_055134	0.675629	TRUE	H__sapiens__1_-714643	MAN1	Q9Y2U8
5842			ENSG00000186153	ENSP00000485925	51741	WWOX	-0.689295	H__sapiens__1_-717191	query	Q9NZC7	NM_130791	NP_570607	0.50193	TRUE	H__sapiens__1_-717191	WOX1	Q9NZC7		All are genetic interractors
5738			ENSG00000118873	ENSP00000420156	25782	RAB3GAP2	-0.308622	H__sapiens__1_-705835	query	Q9H2M9	NM_012414	NP_036546	0.734458	TRUE	H__sapiens__1_-705835	SPG69	Q9H2M9
5664			ENSG00000028116	ENSP00000408002	7444	VRK2	-0.467877	H__sapiens__1_-701442	query	Q86Y07	NM_006296	NP_006287	0.62633	TRUE	H__sapiens__1_-701442		Q86Y07
5636			ENSG00000158669	ENSP00000429477	137964	GPAT4	-0.232714	H__sapiens__1_-711243	query	Q86UL3	NM_178819	NP_848934	0.79238	TRUE	H__sapiens__1_-711243	TSARG7	Q86UL3
5661	integral component of endoplasmic reticulum membrane|intrinsic component of organelle membrane|integral component of organelle membrane|intrinsic component of endoplasmic reticulum membrane	GO:0030176|GO:0031300|GO:0031301|GO:0031227	ENSG00000167323	ENSP00000478059	6786	STIM1	-0.457686	H__sapiens__1_-713068	query	Q13586	NM_003156	NP_003147	0.632746	TRUE	H__sapiens__1_-713068	GOK	Q13586
5599			ENSG00000150093	ENSP00000436214	3688	ITGB1	-0.416929	H__sapiens__1_-710277	query	P05556	NM_133376	NP_596867	0.659068	TRUE	H__sapiens__1_-710277	MSK12	P05556

## Sheet: VCP all direct interactor
SUID	annotation name	annotations	Ensembl Gene ID	Ensembl Protein ID	Entrez Gene ID	gene name	log score	name	node type	NumChildren	NumDescendents	query term	RefSeq mRNA ID	RefSeq Protein ID	score	selected	shared name	Synonym	Uniprot ID
8698			ENSG00000106244	ENSP00000486021	11333	PDAP1	-0.318977	H__sapiens__2_-704251	query			Q13442	NM_014891	NP_055706	0.726892	TRUE	H__sapiens__2_-704251	HASPP28	Q13442
8700			ENSG00000085733	ENSP00000436613	2017	CTTN	-0.337357	H__sapiens__2_-702644	query			Q14247	NM_138565	NP_612632	0.713654	TRUE	H__sapiens__2_-702644	EMS1	Q14247
8705	single-organism localization|protein localization to endoplasmic reticulum|establishment of protein localization to endoplasmic reticulum|endoplasmic reticulum unfolded protein response|establishment of protein localization to membrane|cellular response to topologically incorrect protein|response to unfolded protein|protein targeting|response to endoplasmic reticulum stress|activation of signalin…	GO:1902578|GO:0070972|GO:0072599|GO:0030968|GO:0090150|GO:0035967|GO:0006986|GO:0006605|GO:0034976|GO:0006987|GO:0006984|GO:0045047|GO:0006614|GO:0032069|GO:0034620|GO:0032075|GO:0006612|GO:0072657|GO:1902580|GO:0006613|GO:0035966	ENSG00000182934	ENSP00000435508	6734	SRPRA	-0.401269	H__sapiens__2_-716372	query			P08240	NM_003139	NP_003130	0.66947	TRUE	H__sapiens__2_-716372	SRPR	P08240
8709			ENSG00000125844	ENSP00000479709	6238	RRBP1	-0.379028	H__sapiens__2_-706717	query			Q9P2E9	NM_004587	NP_004578	0.684526	TRUE	H__sapiens__2_-706717	hES	Q9P2E9
8711	lipid particle	GO:0005811	ENSG00000147383	ENSP00000396266	50814	NSDHL	-0.406624	H__sapiens__2_-709956	query			Q15738	NM_015922	NP_057006	0.665894	TRUE	H__sapiens__2_-709956	XAP104	Q15738
8712	protein N-linked glycosylation|Golgi vesicle transport|ER to Golgi vesicle-mediated transport|vesicle targeting, rough ER to cis-Golgi|COPII vesicle coating|vesicle targeting|protein N-linked glycosylation via asparagine|COPII-coated vesicle budding|peptidyl-asparagine modification	GO:0006487|GO:0048193|GO:0006888|GO:0048207|GO:0048208|GO:0006903|GO:0018279|GO:0090114|GO:0018196	ENSG00000113615	ENSP00000424273	10802	SEC24A	-0.391584	H__sapiens__2_-705191	query			O95486	NM_021982	NP_068817	0.675985	TRUE	H__sapiens__2_-705191		O95486
8715	protein targeting|single-organism localization|protein localization to endoplasmic reticulum|protein targeting to ER|establishment of protein localization to endoplasmic reticulum|establishment of protein localization to membrane|protein targeting to membrane|protein localization to membrane|single-organism cellular localization|cotranslational protein targeting to membrane	GO:0006605|GO:1902578|GO:0070972|GO:0045047|GO:0072599|GO:0090150|GO:0006612|GO:0072657|GO:1902580|GO:0006613	ENSG00000008952	ENSP00000420331	7095	SEC62	-0.371527	H__sapiens__2_-701204	query			Q99442	NM_003262	NP_003253	0.689681	TRUE	H__sapiens__2_-701204	TLOC1	Q99442
8722			ENSG00000144224	ENSP00000410516	23190	UBXN4	-0.426805	H__sapiens__2_-709530	query			Q92575	NM_014607	NP_055422	0.652591	TRUE	H__sapiens__2_-709530	UBXDC1	Q92575
8729			ENSG00000169359	ENSP00000419165	9197	SLC33A1	-0.444576	H__sapiens__2_-713582	query			O00400	NM_004733	NP_004724	0.641096	TRUE	H__sapiens__2_-713582	SPG42	O00400
8737	protein N-linked glycosylation|protein N-linked glycosylation via asparagine|peptidyl-asparagine modification|ER-associated ubiquitin-dependent protein catabolic process	GO:0006487|GO:0018279|GO:0018196|GO:0030433	ENSG00000198833	ENSP00000451261	51465	UBE2J1	-0.450898	H__sapiens__2_-718920	query			Q9Y385	NM_016021	NP_057105	0.637056	TRUE	H__sapiens__2_-718920	UBC6	Q9Y385
8743			ENSG00000231825	ENSP00000415363	7916	PRRC2A	-0.481828	H__sapiens__2_-720930	query			P48634	NM_080686	NP_542417	0.617653	TRUE	H__sapiens__2_-720930	D6S51E	P48634
8747	endomembrane system organization	GO:0010256	ENSG00000107651	ENSP00000438773	11196	SEC23IP	-0.372149	H__sapiens__2_-704414	query			Q9Y6Y8	NM_007190	NP_009121	0.689252	TRUE	H__sapiens__2_-704414	p125	Q9Y6Y8
8766	protein localization to endoplasmic reticulum	GO:0070972	ENSG00000101558	ENSP00000463155	9218	VAPA	-0.40751	H__sapiens__2_-703530	query			Q9P0L0	NM_194434	NP_919415	0.665305	TRUE	H__sapiens__2_-703530	VAP-A	Q9P0L0
8784	protein N-linked glycosylation|response to endoplasmic reticulum stress|ER-nucleus signaling pathway|protein N-linked glycosylation via asparagine|endoplasmic reticulum unfolded protein response|peptidyl-asparagine modification|cellular response to topologically incorrect protein|cellular response to unfolded protein|lipid particle|ER-associated ubiquitin-dependent protein catabolic process|respo…	GO:0006487|GO:0034976|GO:0006984|GO:0018279|GO:0030968|GO:0018196|GO:0035967|GO:0034620|GO:0005811|GO:0030433|GO:0006986|GO:0035966	ENSG00000165280	ENSP00000399456	7415	VCP	-0.596679	H__sapiens__2_-712564	query			P55072	NM_007126	NP_009057	0.550637	TRUE	H__sapiens__2_-712564	IBMPFD	P55072
8787	integral component of organelle membrane|intrinsic component of organelle membrane|integral component of endoplasmic reticulum membrane|endomembrane system organization|intrinsic component of endoplasmic reticulum membrane	GO:0031301|GO:0031300|GO:0030176|GO:0010256|GO:0031227	ENSG00000176915	ENSP00000445760	23141	ANKLE2	-0.268884	H__sapiens__2_-715186	query			Q86XL3	NM_015114	NP_055929	0.764232	TRUE	H__sapiens__2_-715186	LEMD7	Q86XL3
8789			ENSG00000150093	ENSP00000436214	3688	ITGB1	-0.416929	H__sapiens__2_-710277	query			P05556	NM_133376	NP_596867	0.659068	TRUE	H__sapiens__2_-710277	MSK12	P05556
8801			ENSG00000041802	ENSP00000408264	55341	LSG1	-0.253512	H__sapiens__2_-701551	query			Q9H089	NM_018385	NP_060855	0.77607	TRUE	H__sapiens__2_-701551	FLJ11301	Q9H089
8806	Golgi vesicle transport|vesicle targeting, rough ER to cis-Golgi|endoplasmic reticulum unfolded protein response|cellular response to topologically incorrect protein|response to unfolded protein|protein N-linked glycosylation|response to endoplasmic reticulum stress|activation of signaling protein activity involved in unfolded protein response|ER to Golgi vesicle-mediated transport|COPII vesicle …	GO:0048193|GO:0048207|GO:0030968|GO:0035967|GO:0006986|GO:0006487|GO:0034976|GO:0006987|GO:0006888|GO:0048208|GO:0006903|GO:0006984|GO:0018279|GO:0090114|GO:0018196|GO:0032069|GO:0034620|GO:0032075|GO:0035966	ENSG00000138073	ENSP00000416103	10113	PREB	-0.353638	H__sapiens__2_-708593	query			Q9HCU5	NM_013388	NP_037520	0.702129	TRUE	H__sapiens__2_-708593	SEC12	Q9HCU5
8809	nuclear membrane	GO:0031965	ENSG00000204178	ENSP00000382668	55219	TMEM57	-0.273574	H__sapiens__2_-720812	query			Q8N5G2	NM_018202	NP_060672	0.760656	TRUE	H__sapiens__2_-720812	FLJ10747	Q8N5G2
8815			ENSG00000108829	ENSP00000459616	55379	LRRC59	-0.376644	H__sapiens__2_-704575	query			Q96AG4	NM_018509	NP_060979	0.68616	TRUE	H__sapiens__2_-704575	PRO1855	Q96AG4
8820	response to endoplasmic reticulum stress|activation of signaling protein activity involved in unfolded protein response|ER-nucleus signaling pathway|endoplasmic reticulum unfolded protein response|regulation of nuclease activity|cellular response to topologically incorrect protein|cellular response to unfolded protein|positive regulation of nuclease activity|response to unfolded protein|response …	GO:0034976|GO:0006987|GO:0006984|GO:0030968|GO:0032069|GO:0035967|GO:0034620|GO:0032075|GO:0006986|GO:0035966	ENSG00000124164	ENSP00000430426	9217	VAPB	-0.376895	H__sapiens__2_-706451	query			O95292	NM_004738	NP_004729	0.685988	TRUE	H__sapiens__2_-706451	VAP-C	O95292
8828	Golgi vesicle transport|establishment of protein localization to membrane|lipid particle	GO:0048193|GO:0090150|GO:0005811	ENSG00000123983	ENSP00000441643	2181	ACSL3	-0.401186	H__sapiens__2_-706421	query			O95573	NM_203372	NP_976251	0.669526	TRUE	H__sapiens__2_-706421	PRO2194	O95573
8852			ENSG00000182534	ENSP00000468020	439921	MXRA7	-0.278113	H__sapiens__2_-716276	query			P84157	NM_198530	NP_940932	0.757211	TRUE	H__sapiens__2_-716276	TMAP1	P84157
8856	nuclear membrane|endomembrane system organization	GO:0031965|GO:0010256	ENSG00000102119	ENSP00000401081	2010	EMD	-0.48074	H__sapiens__2_-703611	query			P50402	NM_000117	NP_000108	0.618326	TRUE	H__sapiens__2_-703611	STA	P50402
8887	lipid particle	GO:0005811	ENSG00000113194	ENSP00000424146	23197	FAF2	-0.673922	H__sapiens__2_-705130	query			Q96CS3	NM_014613	NP_055428	0.509705	TRUE	H__sapiens__2_-705130	UBXN3B	Q96CS3
8924			ENSG00000054118	ENSP00000433825	9967	THRAP3	-0.307593	H__sapiens__2_-701694	query			Q9Y2W1	NM_005119	NP_005110	0.735214	TRUE	H__sapiens__2_-701694	TRAP150	Q9Y2W1
8926			ENSG00000165650	ENSP00000334642	118987	PDZD8	-0.270704	H__sapiens__2_-712646	query			Q8NEN9	NM_173791	NP_776152	0.762842	TRUE	H__sapiens__2_-712646	PDZK8	Q8NEN9
8928			ENSG00000118873	ENSP00000420156	25782	RAB3GAP2	-0.308622	H__sapiens__2_-705835	query			Q9H2M9	NM_012414	NP_036546	0.734458	TRUE	H__sapiens__2_-705835	SPG69	Q9H2M9
8929			ENSG00000171316	ENSP00000437061	55636	CHD7	-0.230229	H__sapiens__2_-714034	query			Q9P2D1	NM_017780	NP_060250	0.794352	TRUE	H__sapiens__2_-714034	KIAA1416	Q9P2D1
8977			ENSG00000107438	ENSP00000360305	9124	PDLIM1	-0.472439	H__sapiens__2_-704396	query			O00151	NM_020992	NP_066272	0.623479	TRUE	H__sapiens__2_-704396	hCLIM1	O00151
9001	single-organism localization|protein localization to endoplasmic reticulum|integral component of endoplasmic reticulum membrane|establishment of protein localization to endoplasmic reticulum|establishment of protein localization to membrane|protein targeting|integral component of organelle membrane|intrinsic component of organelle membrane|protein targeting to ER|SRP-dependent cotranslational pro…	GO:1902578|GO:0070972|GO:0030176|GO:0072599|GO:0090150|GO:0006605|GO:0031301|GO:0031300|GO:0045047|GO:0006614|GO:0006612|GO:0072657|GO:1902580|GO:0006613|GO:0031227	ENSG00000114902	ENSP00000478310	28972	SPCS1	-0.333649	H__sapiens__2_-705324	query			Q9Y6A9	NM_014041	NP_054760	0.716305	TRUE	H__sapiens__2_-705324	YJR010C-A	Q9Y6A9
9032			ENSG00000186153	ENSP00000485925	51741	WWOX	-0.689295	H__sapiens__2_-717191	query			Q9NZC7	NM_130791	NP_570607	0.50193	TRUE	H__sapiens__2_-717191	WOX1	Q9NZC7
9045			ENSG00000176095	ENSP00000482032	9807	IP6K1	-0.401754	H__sapiens__2_-715014	query			Q92551	NM_153273	NP_695005	0.669146	TRUE	H__sapiens__2_-715014	KIAA0263	Q92551
9056	protein targeting|single-organism localization|protein localization to endoplasmic reticulum|protein targeting to ER|establishment of protein localization to endoplasmic reticulum|SRP-dependent cotranslational protein targeting to membrane|establishment of protein localization to membrane|protein targeting to membrane|protein localization to membrane|single-organism cellular localization|cotransl…	GO:0006605|GO:1902578|GO:0070972|GO:0045047|GO:0072599|GO:0006614|GO:0090150|GO:0006612|GO:0072657|GO:1902580|GO:0006613	ENSG00000114391	ENSP00000420380	6152	RPL24	-0.507156	H__sapiens__2_-705266	query			P83731	NM_000986	NP_000977	0.602206	TRUE	H__sapiens__2_-705266	L24	P83731
9198			ENSG00000155506	ENSP00000431072	23367	LARP1	-0.300852	H__sapiens__2_-710872	query			Q6PKG0	NM_015315	NP_056130	0.740187	TRUE	H__sapiens__2_-710872	MGC19556	Q6PKG0

## Sheet: VCP direct physical interractor
SUID	annotation name	annotations	diffusion_input	diffusion_output_heat	diffusion_output_rank	Ensembl Gene ID	Ensembl Protein ID	Entrez Gene ID	gene name	log score	name	node type	NumChildren	NumDescendents	query term	RefSeq mRNA ID	RefSeq Protein ID	score	selected	shared name	Synonym	Uniprot ID
8709			1	0.43555	33	ENSG00000125844	ENSP00000479709	6238	RRBP1	-0.379028	H__sapiens__2_-706717	query			Q9P2E9	NM_004587	NP_004578	0.684526	TRUE	H__sapiens__2_-706717	hES	Q9P2E9
9056	protein targeting|single-organism localization|protein localization to endoplasmic reticulum|protein targeting to ER|establishment of protein localization to endoplasmic reticulum|SRP-dependent cotranslational protein targeting to membrane|establishment of protein localization to membrane|protein targeting to membrane|protein localization to membrane|single-organism cellular localization|cotransl…	GO:0006605|GO:1902578|GO:0070972|GO:0045047|GO:0072599|GO:0006614|GO:0090150|GO:0006612|GO:0072657|GO:1902580|GO:0006613	1	0.502399	14	ENSG00000114391	ENSP00000420380	6152	RPL24	-0.507156	H__sapiens__2_-705266	query			P83731	NM_000986	NP_000977	0.602206	TRUE	H__sapiens__2_-705266	L24	P83731
8787	integral component of organelle membrane|intrinsic component of organelle membrane|integral component of endoplasmic reticulum membrane|endomembrane system organization|intrinsic component of endoplasmic reticulum membrane	GO:0031301|GO:0031300|GO:0030176|GO:0010256|GO:0031227	1	0.712899	1	ENSG00000176915	ENSP00000445760	23141	ANKLE2	-0.268884	H__sapiens__2_-715186	query			Q86XL3	NM_015114	NP_055929	0.764232	TRUE	H__sapiens__2_-715186	LEMD7	Q86XL3
8928			1	0.410754	40	ENSG00000118873	ENSP00000420156	25782	RAB3GAP2	-0.308622	H__sapiens__2_-705835	query			Q9H2M9	NM_012414	NP_036546	0.734458	TRUE	H__sapiens__2_-705835	SPG69	Q9H2M9
8820	response to endoplasmic reticulum stress|activation of signaling protein activity involved in unfolded protein response|ER-nucleus signaling pathway|endoplasmic reticulum unfolded protein response|regulation of nuclease activity|cellular response to topologically incorrect protein|cellular response to unfolded protein|positive regulation of nuclease activity|response to unfolded protein|response …	GO:0034976|GO:0006987|GO:0006984|GO:0030968|GO:0032069|GO:0035967|GO:0034620|GO:0032075|GO:0006986|GO:0035966	1	0.486003	17	ENSG00000124164	ENSP00000430426	9217	VAPB	-0.376895	H__sapiens__2_-706451	query			O95292	NM_004738	NP_004729	0.685988	TRUE	H__sapiens__2_-706451	VAP-C	O95292
					29	ENSG00000101558	ENSP00000463155	9218	VAPA	-0.40751	H__sapiens__2_-703530	query			Q9P0L0	NM_194434	NP_919415	0.665305	TRUE	H__sapiens__2_-703530	VAP-A	Q9P0L0
8766	protein localization to endoplasmic reticulum	GO:0070972	1	0.445815	42	ENSG00000198833	ENSP00000451261	51465	UBE2J1	-0.450898	H__sapiens__2_-718920	query			Q9Y385	NM_016021	NP_057105	0.637056	TRUE	H__sapiens__2_-718920	UBC6	Q9Y385
8737	protein N-linked glycosylation|protein N-linked glycosylation via asparagine|peptidyl-asparagine modification|ER-associated ubiquitin-dependent protein catabolic process	GO:0006487|GO:0018279|GO:0018196|GO:0030433	1	0.401537	46	ENSG00000150093	ENSP00000436214	3688	ITGB1	-0.416929	H__sapiens__2_-710277	query			P05556	NM_133376	NP_596867	0.659068	TRUE	H__sapiens__2_-710277	MSK12	P05556
8789			1	0.390736	22	ENSG00000113194	ENSP00000424146	23197	FAF2	-0.673922	H__sapiens__2_-705130	query			Q96CS3	NM_014613	NP_055428	0.509705	TRUE	H__sapiens__2_-705130	UBXN3B	Q96CS3
8887	lipid particle	GO:0005811	1	0.467709	24	ENSG00000144224	ENSP00000410516	23190	UBXN4	-0.426805	H__sapiens__2_-709530	query			Q92575	NM_014607	NP_055422	0.652591	TRUE	H__sapiens__2_-709530	UBXDC1	Q92575
8722			1	0.460328

## Sheet: VCP direct genetic interractor
SUID	annotation name	annotations	diffusion_input	diffusion_output_heat	diffusion_output_rank	Ensembl Gene ID	Ensembl Protein ID	Entrez Gene ID	gene name	log score	name	node type	NumChildren	NumDescendents	query term	RefSeq mRNA ID	RefSeq Protein ID	score	selected	shared name	Synonym	Uniprot ID
8705	single-organism localization|protein localization to endoplasmic reticulum|establishment of protein localization to endoplasmic reticulum|endoplasmic reticulum unfolded protein response|establishment of protein localization to membrane|cellular response to topologically incorrect protein|response to unfolded protein|protein targeting|response to endoplasmic reticulum stress|activation of signalin…	GO:1902578|GO:0070972|GO:0072599|GO:0030968|GO:0090150|GO:0035967|GO:0006986|GO:0006605|GO:0034976|GO:0006987|GO:0006984|GO:0045047|GO:0006614|GO:0032069|GO:0034620|GO:0032075|GO:0006612|GO:0072657|GO:1902580|GO:0006613|GO:0035966	1	0.427875	34	ENSG00000182934	ENSP00000435508	6734	SRPRA	-0.401269	H__sapiens__2_-716372	query			P08240	NM_003139	NP_003130	0.66947	TRUE	H__sapiens__2_-716372	SRPR	P08240
8929			1	0.457226	26	ENSG00000171316	ENSP00000437061	55636	CHD7	-0.230229	H__sapiens__2_-714034	query			Q9P2D1	NM_017780	NP_060250	0.794352	TRUE	H__sapiens__2_-714034	KIAA1416	Q9P2D1
8766	protein localization to endoplasmic reticulum	GO:0070972	1	0.445815	29	ENSG00000101558	ENSP00000463155	9218	VAPA	-0.40751	H__sapiens__2_-703530	query			Q9P0L0	NM_194434	NP_919415	0.665305	TRUE	H__sapiens__2_-703530	VAP-A	Q9P0L0
8729			1	0.416846	39	ENSG00000169359	ENSP00000419165	9197	SLC33A1	-0.444576	H__sapiens__2_-713582	query			O00400	NM_004733	NP_004724	0.641096	TRUE	H__sapiens__2_-713582	SPG42	O00400
9198			1	0.508214	13	ENSG00000155506	ENSP00000431072	23367	LARP1	-0.300852	H__sapiens__2_-710872	query			Q6PKG0	NM_015315	NP_056130	0.740187	TRUE	H__sapiens__2_-710872	MGC19556	Q6PKG0
8715	protein targeting|single-organism localization|protein localization to endoplasmic reticulum|protein targeting to ER|establishment of protein localization to endoplasmic reticulum|establishment of protein localization to membrane|protein targeting to membrane|protein localization to membrane|single-organism cellular localization|cotranslational protein targeting to membrane	GO:0006605|GO:1902578|GO:0070972|GO:0045047|GO:0072599|GO:0090150|GO:0006612|GO:0072657|GO:1902580|GO:0006613	1	0.385815	48	ENSG00000008952	ENSP00000420331	7095	SEC62	-0.371527	H__sapiens__2_-701204	query			Q99442	NM_003262	NP_003253	0.689681	TRUE	H__sapiens__2_-701204	TLOC1	Q99442
8926			1	0.556892	7	ENSG00000165650	ENSP00000334642	118987	PDZD8	-0.270704	H__sapiens__2_-712646	query			Q8NEN9	NM_173791	NP_776152	0.762842	TRUE	H__sapiens__2_-712646	PDZK8	Q8NEN9
9032			1	0.471035	21	ENSG00000186153	ENSP00000485925	51741	WWOX	-0.689295	H__sapiens__2_-717191	query			Q9NZC7	NM_130791	NP_570607	0.50193	TRUE	H__sapiens__2_-717191	WOX1	Q9NZC7
8700			1	0.478353	20	ENSG00000085733	ENSP00000436613	2017	CTTN	-0.337357	H__sapiens__2_-702644	query			Q14247	NM_138565	NP_612632	0.713654	TRUE	H__sapiens__2_-702644	EMS1	Q14247
8852			1	0.696797	2	ENSG00000182534	ENSP00000468020	439921	MXRA7	-0.278113	H__sapiens__2_-716276	query			P84157	NM_198530	NP_940932	0.757211	TRUE	H__sapiens__2_-716276	TMAP1	P84157
8924			1	0.482134	19	ENSG00000054118	ENSP00000433825	9967	THRAP3	-0.307593	H__sapiens__2_-701694	query			Q9Y2W1	NM_005119	NP_005110	0.735214	TRUE	H__sapiens__2_-701694	TRAP150	Q9Y2W1
9045			1	0.66475	3	ENSG00000176095	ENSP00000482032	9807	IP6K1	-0.401754	H__sapiens__2_-715014	query			Q92551	NM_153273	NP_695005	0.669146	TRUE	H__sapiens__2_-715014	KIAA0263	Q92551

## Sheet: PTP1B all interractior
SUID	annotation name	annotations	Ensembl Gene ID	Ensembl Protein ID	Entrez Gene ID	gene name	log score	name	node type	query term	RefSeq mRNA ID	RefSeq Protein ID	score	selected	shared name	Synonym	Uniprot ID
5510			ENSG00000085733	ENSP00000436613	2017	CTTN	-0.337357	H__sapiens__1_-702644	query	Q14247	NM_138565	NP_612632	0.713654	TRUE	H__sapiens__1_-702644	EMS1	Q14247
5515	single-organism localization|single-organism cellular localization|positive regulation of nuclease activity|cotranslational protein targeting to membrane|SRP-dependent cotranslational protein targeting to membrane|protein targeting to ER|regulation of nuclease activity|cellular response to topologically incorrect protein|establishment of protein localization to endoplasmic reticulum|protein targe…	GO:1902578|GO:1902580|GO:0032075|GO:0006613|GO:0006614|GO:0045047|GO:0032069|GO:0035967|GO:0072599|GO:0006612|GO:0030968|GO:0035966|GO:0090150|GO:0006986|GO:0006984|GO:0070972|GO:0034620|GO:0072657|GO:0034976|GO:0006605|GO:0006987	ENSG00000182934	ENSP00000435508	6734	SRPRA	-0.401269	H__sapiens__1_-716372	query	P08240	NM_003139	NP_003130	0.66947	TRUE	H__sapiens__1_-716372	SRPR	P08240
5527			ENSG00000182827	ENSP00000355777	64746	ACBD3	-0.420656	H__sapiens__1_-716345	query	Q9H3P7	NM_022735	NP_073572	0.656616	TRUE	H__sapiens__1_-716345	PAP7	Q9H3P7
5529	endomembrane system organization|nuclear membrane|protein targeting	GO:0010256|GO:0031965|GO:0006605	ENSG00000153201	ENSP00000485979	5903	RANBP2	-0.425077	H__sapiens__1_-710628	query	P49792	NM_006267	NP_006258	0.653719	TRUE	H__sapiens__1_-710628	NUP358	P49792
5539			ENSG00000169359	ENSP00000419165	9197	SLC33A1	-0.444576	H__sapiens__1_-713582	query	O00400	NM_004733	NP_004724	0.641096	TRUE	H__sapiens__1_-713582	SPG42	O00400
5550			ENSG00000127948	ENSP00000419970	5447	POR	-0.462125	H__sapiens__1_-706950	query	P16435	NM_000941	NP_000932	0.629943	TRUE	H__sapiens__1_-706950	FLJ26468	P16435
5562	endomembrane system organization|nuclear membrane	GO:0010256|GO:0031965	ENSG00000124789	ENSP00000478627	9972	NUP153	-0.528997	H__sapiens__1_-706572	query	P49790	NM_005124	NP_005115	0.589196	TRUE	H__sapiens__1_-706572	HNUP153	P49790
5576	protein localization to endoplasmic reticulum	GO:0070972	ENSG00000101558	ENSP00000463155	9218	VAPA	-0.40751	H__sapiens__1_-703530	query	Q9P0L0	NM_194434	NP_919415	0.665305	TRUE	H__sapiens__1_-703530	VAP-A	Q9P0L0
5599			ENSG00000150093	ENSP00000436214	3688	ITGB1	-0.416929	H__sapiens__1_-710277	query	P05556	NM_133376	NP_596867	0.659068	TRUE	H__sapiens__1_-710277	MSK12	P05556
5613			ENSG00000172725	ENSP00000486585	57175	CORO1B	-0.351593	H__sapiens__1_-714365	query	Q9BR76	NM_020441	NP_065174	0.703567	TRUE	H__sapiens__1_-714365	coronin-2	Q9BR76
5668	regulation of nuclease activity|cellular response to topologically incorrect protein|endoplasmic reticulum unfolded protein response|response to topologically incorrect protein|response to unfolded protein|ER-nucleus signaling pathway|positive regulation of nuclease activity|cellular response to unfolded protein|response to endoplasmic reticulum stress|activation of signaling protein activity inv…	GO:0032069|GO:0035967|GO:0030968|GO:0035966|GO:0006986|GO:0006984|GO:0032075|GO:0034620|GO:0034976|GO:0006987	ENSG00000137076	ENSP00000316029	7094	TLN1	-0.481568	H__sapiens__1_-708390	query	Q9Y490	NM_006289	NP_006280	0.617814	TRUE	H__sapiens__1_-708390		Q9Y490
5697	lipid particle	GO:0005811	ENSG00000113194	ENSP00000424146	23197	FAF2	-0.673922	H__sapiens__1_-705130	query	Q96CS3	NM_014613	NP_055428	0.509705	TRUE	H__sapiens__1_-705130	UBXN3B	Q96CS3
5700	ATPase regulator activity	GO:0060590	ENSG00000136770	ENSP00000431248	64215	DNAJC1	-0.325729	H__sapiens__1_-708318	query	Q96KC8	NM_022365	NP_071760	0.722001	TRUE	H__sapiens__1_-708318	MTJ1	Q96KC8
5739			ENSG00000171316	ENSP00000437061	55636	CHD7	-0.230229	H__sapiens__1_-714034	query	Q9P2D1	NM_017780	NP_060250	0.794352	TRUE	H__sapiens__1_-714034	KIAA1416	Q9P2D1
5742			ENSG00000138678	ENSP00000482571	84803	GPAT3	-0.276358	H__sapiens__1_-708706	query	Q53EU6	NM_032717	NP_116106	0.758541	TRUE	H__sapiens__1_-708706	MGC11324	Q53EU6
5814	response to topologically incorrect protein|response to unfolded protein|protein N-linked glycosylation via asparagine|oligosaccharyltransferase complex|peptidyl-asparagine modification|ER-associated ubiquitin-dependent protein catabolic process|protein N-linked glycosylation	GO:0035966|GO:0006986|GO:0018279|GO:0008250|GO:0018196|GO:0030433|GO:0006487	ENSG00000163527	ENSP00000295770	201595	STT3B	-0.25774	H__sapiens__1_-712034	query	Q8TCJ2	NM_178862	NP_849193	0.772796	TRUE	H__sapiens__1_-712034	STT3-B	Q8TCJ2
5829			ENSG00000148773	ENSP00000357643	4288	MKI67	-0.446841	H__sapiens__1_-710127	query	P46013	NM_002417	NP_002408	0.639646	TRUE	H__sapiens__1_-710127	PPP1R105	P46013
5882			ENSG00000124942	ENSP00000436845	79026	AHNAK	-0.353993	H__sapiens__1_-706589	query	Q09666	NM_024060	NP_076965	0.70188	TRUE	H__sapiens__1_-706589	MGC5395	Q09666
6008			ENSG00000155506	ENSP00000431072	23367	LARP1	-0.300852	H__sapiens__1_-710872	query	Q6PKG0	NM_015315	NP_056130	0.740187	TRUE	H__sapiens__1_-710872	MGC19556	Q6PKG0
6242			ENSG00000145996	ENSP00000481755	54901	CDKAL1	-0.233357	H__sapiens__1_-709777	query	Q5VV42	NM_017774	NP_060244	0.791871	TRUE	H__sapiens__1_-709777	FLJ20342	Q5VV42
6557			ENSG00000107719	ENSP00000263563	27143	PALD1	-0.226066	H__sapiens__1_-704418	query	Q9ULE6	NM_014431	NP_055246	0.797665	TRUE	H__sapiens__1_-704418	PALD	Q9ULE6

## Sheet: PTP1B physical interraction
SUID	annotation name	annotations	Ensembl Gene ID	Ensembl Protein ID	Entrez Gene ID	gene name	log score	name	node type	query term	RefSeq mRNA ID	RefSeq Protein ID	score	selected	shared name	Synonym	Uniprot ID
5510			ENSG00000085733	ENSP00000436613	2017	CTTN	-0.337357	H__sapiens__1_-702644	query	Q14247	NM_138565	NP_612632	0.713654	TRUE	H__sapiens__1_-702644	EMS1	Q14247
5599			ENSG00000150093	ENSP00000436214	3688	ITGB1	-0.416929	H__sapiens__1_-710277	query	P05556	NM_133376	NP_596867	0.659068	TRUE	H__sapiens__1_-710277	MSK12	P05556

## Sheet: PTP1B genetic interractot
SUID	annotation name	annotations	Ensembl Gene ID	Ensembl Protein ID	Entrez Gene ID	gene name	log score	name	node type	query term	RefSeq mRNA ID	RefSeq Protein ID	score	selected	shared name	Synonym	Uniprot ID
5527			ENSG00000182827	ENSP00000355777	64746	ACBD3	-0.420656	H__sapiens__1_-716345	query	Q9H3P7	NM_022735	NP_073572	0.656616	TRUE	H__sapiens__1_-716345	PAP7	Q9H3P7
5578	ATPase regulator activity	GO:0060590	ENSG00000143337	ENSP00000476687	26092	TOR1AIP1	-3.71081	H__sapiens__1_-709360	result		NM_015602	NP_056417	0.0244578	TRUE	H__sapiens__1_-709360	LAP1B	Q5JTV8
5680			ENSG00000173218	ENSP00000358523	81839	VANGL1	-3.60701	H__sapiens__1_-714473	result		NM_138959	NP_620409	0.0271329	TRUE	H__sapiens__1_-714473	STB2	Q8TAA9
5697	lipid particle	GO:0005811	ENSG00000113194	ENSP00000424146	23197	FAF2	-0.673922	H__sapiens__1_-705130	query	Q96CS3	NM_014613	NP_055428	0.509705	TRUE	H__sapiens__1_-705130	UBXN3B	Q96CS3
5700	ATPase regulator activity	GO:0060590	ENSG00000136770	ENSP00000431248	64215	DNAJC1	-0.325729	H__sapiens__1_-708318	query	Q96KC8	NM_022365	NP_071760	0.722001	TRUE	H__sapiens__1_-708318	MTJ1	Q96KC8
5814	response to topologically incorrect protein|response to unfolded protein|protein N-linked glycosylation via asparagine|oligosaccharyltransferase complex|peptidyl-asparagine modification|ER-associated ubiquitin-dependent protein catabolic process|protein N-linked glycosylation	GO:0035966|GO:0006986|GO:0018279|GO:0008250|GO:0018196|GO:0030433|GO:0006487	ENSG00000163527	ENSP00000295770	201595	STT3B	-0.25774	H__sapiens__1_-712034	query	Q8TCJ2	NM_178862	NP_849193	0.772796	TRUE	H__sapiens__1_-712034	STT3-B	Q8TCJ2
5829			ENSG00000148773	ENSP00000357643	4288	MKI67	-0.446841	H__sapiens__1_-710127	query	P46013	NM_002417	NP_002408	0.639646	TRUE	H__sapiens__1_-710127	PPP1R105	P46013
6008			ENSG00000155506	ENSP00000431072	23367	LARP1	-0.300852	H__sapiens__1_-710872	query	Q6PKG0	NM_015315	NP_056130	0.740187	TRUE	H__sapiens__1_-710872	MGC19556	Q6PKG0
6242			ENSG00000145996	ENSP00000481755	54901	CDKAL1	-0.233357	H__sapiens__1_-709777	query	Q5VV42	NM_017774	NP_060244	0.791871	TRUE	H__sapiens__1_-709777	FLJ20342	Q5VV42
