# Supplementary material for: Spatial proteomics reveal that the protein phosphatase PTP1B interacts with and may modify tyrosine phosphorylation of the rhomboid protease RHBDL4
Source: J Biol Chem. 2019 Jun 7;294(30):11486–97. doi: 10.1074/jbc.RA118.007074 (PMC6663880; doi:10.1074/jbc.RA118.007074)
Supplement: Supporting Information [file supp_RA118.007074_142469_2_supp_341905_ps9w9x.xls]

## Sheet: HEK RHBDL4 BioID 
Results
	Reference list	Client Text Box Input
Uniquely Mapped IDS:	20996 out of 20996	144 out of 149
Unmapped IDs:	0	3
Multiple mapping information:	0	4
Export results
Displaying only results for FDR P < 0.05, click here to display all results
	Homo sapiens (REF)	Client Text Box Input ( Hierarchy ) NEW! )Client Text Box Input ( Hierarchy ) NEW! )Client Text Box Input ( Hierarchy ) NEW! )Client Text Box Input ( Hierarchy ) NEW! )Client Text Box Input ( Hierarchy ) NEW! )Client Text Box Input ( Hierarchy ) NEW! )Client Text Box Input ( Hierarchy ) NEW! )
GO biological process complete	#	#	expected	Fold Enrichment	+/-	raw P value	FDR
positive regulation of protein localization to endoplasmic reticulum	2	2	0.01	> 100	+	0.000293	0.0464
regulation of protein localization to endoplasmic reticulum	2	2	0.01	> 100	+	0.000293	0.0459
posttranslational protein targeting to membrane, translocation	5	3	0.04	84.55	+	1.87e-05	0.00673
nuclear pore complex assembly	9	3	0.06	46.97	+	7.2e-05	0.0184
retrograde protein transport, ER to cytosol	18	5	0.13	39.14	+	4.93e-07	0.000279
endoplasmic reticulum to cytosol transport	18	5	0.13	39.14	+	4.93e-07	0.000269
posttranslational protein targeting to endoplasmic reticulum membrane	11	3	0.08	38.43	+	0.000118	0.0263
protein exit from endoplasmic reticulum	23	6	0.16	36.76	+	4.6e-08	3.64e-05
endoplasmic reticulum tubular network organization	12	3	0.09	35.23	+	0.000147	0.0286
nuclear pore organization	14	3	0.1	30.2	+	0.000217	0.0377
pore complex assembly	15	3	0.11	28.18	+	0.000259	0.0427
ubiquitin-dependent ERAD pathway	66	9	0.47	19.22	+	2.84e-09	4.49e-06
endoplasmic reticulum organization	53	7	0.38	18.61	+	2.12e-07	0.000129
ERAD pathway	84	10	0.6	16.78	+	1.21e-09	2.13e-06
tRNA-containing ribonucleoprotein complex export from nucleus	34	4	0.24	16.58	+	0.000145	0.029
tRNA export from nucleus	34	4	0.24	16.58	+	0.000145	0.0287
tRNA transport	36	4	0.26	15.66	+	0.000178	0.0319
ncRNA export from nucleus	39	4	0.28	14.45	+	0.000236	0.0406
COPII-coated vesicle budding	69	7	0.49	14.3	+	1.09e-06	0.000522
Golgi vesicle budding	77	7	0.55	12.81	+	2.16e-06	0.000974
IRE1-mediated unfolded protein response	55	5	0.39	12.81	+	6.49e-05	0.0174
COPII vesicle coating	63	5	0.45	11.18	+	0.000118	0.026
vesicle targeting, rough ER to cis-Golgi	63	5	0.45	11.18	+	0.000118	0.0257
vesicle targeting	89	7	0.63	11.08	+	5.29e-06	0.0022
vesicle coating	67	5	0.48	10.52	+	0.000155	0.0296
response to endoplasmic reticulum stress	242	18	1.72	10.48	+	3.83e-13	6.05e-09
vesicle budding from membrane	96	7	0.68	10.27	+	8.43e-06	0.00333
vesicle targeting, to, from or within Golgi	70	5	0.5	10.07	+	0.000189	0.0335
endoplasmic reticulum unfolded protein response	100	7	0.71	9.86	+	1.08e-05	0.00418
response to unfolded protein	159	11	1.13	9.75	+	3.47e-08	2.89e-05
protein localization to endoplasmic reticulum	137	9	0.97	9.26	+	9.56e-07	0.000473
cellular response to unfolded protein	122	8	0.87	9.24	+	3.96e-06	0.00174
establishment of protein localization to endoplasmic reticulum	114	7	0.81	8.65	+	2.42e-05	0.00831
response to topologically incorrect protein	182	11	1.29	8.52	+	1.27e-07	8.37e-05
endoplasmic reticulum to Golgi vesicle-mediated transport	206	12	1.46	8.21	+	4.89e-08	3.52e-05
cellular response to topologically incorrect protein	143	8	1.01	7.88	+	1.2e-05	0.0045
regulation of ATP metabolic process	109	6	0.77	7.76	+	0.000166	0.0305
protein targeting to ER	110	6	0.78	7.69	+	0.000174	0.0316
nucleus organization	130	7	0.92	7.59	+	5.36e-05	0.0157
positive regulation of I-kappaB kinase/NF-kappaB signaling	184	8	1.31	6.13	+	6.68e-05	0.0173
organelle localization by membrane tethering	169	7	1.2	5.84	+	0.000255	0.043
Golgi vesicle transport	365	15	2.59	5.79	+	8.23e-08	5.66e-05
endomembrane system organization	400	15	2.84	5.28	+	2.56e-07	0.00015
establishment of vesicle localization	224	8	1.59	5.03	+	0.000246	0.0418
regulation of I-kappaB kinase/NF-kappaB signaling	232	8	1.65	4.86	+	0.000309	0.0474
vesicle localization	234	8	1.66	4.82	+	0.000327	0.0487
vesicle organization	296	10	2.1	4.76	+	6.46e-05	0.0176
proteasomal protein catabolic process	341	11	2.42	4.55	+	4.15e-05	0.0137
proteasome-mediated ubiquitin-dependent protein catabolic process	317	10	2.25	4.45	+	0.000112	0.026
positive regulation of cellular protein localization	326	10	2.31	4.32	+	0.000139	0.029
establishment of organelle localization	400	11	2.84	3.88	+	0.000164	0.0305
neutrophil degranulation	483	13	3.43	3.79	+	5.12e-05	0.0153
organelle localization	597	16	4.24	3.78	+	7.09e-06	0.00287
neutrophil activation involved in immune response	487	13	3.46	3.76	+	5.56e-05	0.016
neutrophil mediated immunity	494	13	3.51	3.71	+	6.4e-05	0.0178
neutrophil activation	496	13	3.52	3.69	+	6.66e-05	0.0176
granulocyte activation	501	13	3.56	3.66	+	7.35e-05	0.0184
positive regulation of catabolic process	425	11	3.02	3.65	+	0.000273	0.0436
leukocyte degranulation	505	13	3.58	3.63	+	7.94e-05	0.0196
myeloid leukocyte mediated immunity	515	13	3.65	3.56	+	9.62e-05	0.0231
myeloid cell activation involved in immune response	518	13	3.68	3.54	+	0.000102	0.024
membrane organization	852	21	6.05	3.47	+	8.75e-07	0.000446
intracellular protein transport	989	24	7.02	3.42	+	1.73e-07	0.00011
intracellular transport	1551	36	11.01	3.27	+	2.39e-10	7.56e-07
regulated exocytosis	694	16	4.93	3.25	+	4.26e-05	0.0135
viral process	695	16	4.93	3.24	+	4.33e-05	0.0134
leukocyte activation involved in immune response	614	14	4.36	3.21	+	0.000147	0.0283
myeloid leukocyte activation	573	13	4.07	3.2	+	0.000267	0.0431
cell activation involved in immune response	618	14	4.39	3.19	+	0.000157	0.0295
regulation of catabolic process	976	22	6.93	3.18	+	1.98e-06	0.000922
protein localization to organelle	713	16	5.06	3.16	+	5.83e-05	0.0165
protein transport	1490	33	10.57	3.12	+	5.01e-09	4.95e-06
amide transport	1547	34	10.98	3.1	+	3.35e-09	4.82e-06
peptide transport	1515	33	10.75	3.07	+	7.47e-09	6.95e-06
cellular protein localization	1563	34	11.09	3.07	+	4.33e-09	5.71e-06
exocytosis	782	17	5.55	3.06	+	4.97e-05	0.0151
cellular macromolecule localization	1571	34	11.15	3.05	+	4.91e-09	5.18e-06
neuron projection development	659	14	4.68	2.99	+	0.000298	0.0462
positive regulation of hydrolase activity	759	16	5.39	2.97	+	0.000119	0.0254
establishment of localization in cell	1803	38	12.8	2.97	+	9.88e-10	1.95e-06
establishment of protein localization	1572	33	11.16	2.96	+	1.8e-08	1.58e-05
symbiont process	771	16	5.47	2.92	+	0.000142	0.0291
protein localization	2111	43	14.98	2.87	+	1.55e-10	6.13e-07
secretion by cell	989	20	7.02	2.85	+	2.83e-05	0.00952
macromolecule localization	2444	49	17.34	2.83	+	8.3e-12	6.57e-08
regulation of cellular localization	900	18	6.39	2.82	+	8.42e-05	0.0205
interspecies interaction between organisms	814	16	5.78	2.77	+	0.000258	0.043
cellular localization	2408	47	17.09	2.75	+	6.58e-11	3.47e-07
response to organonitrogen compound	923	18	6.55	2.75	+	0.000115	0.026
nitrogen compound transport	1811	35	12.85	2.72	+	4.64e-08	3.5e-05
cellular macromolecule catabolic process	883	17	6.27	2.71	+	0.000209	0.0367
secretion	1103	21	7.83	2.68	+	4.17e-05	0.0134
leukocyte activation	902	17	6.4	2.66	+	0.000267	0.0435
organic substance transport	2180	41	15.47	2.65	+	4.88e-09	5.51e-06
response to nitrogen compound	1016	19	7.21	2.64	+	0.000126	0.0265
macromolecule catabolic process	1026	19	7.28	2.61	+	0.000142	0.0288
vesicle-mediated transport	1917	34	13.6	2.5	+	5.55e-07	0.000293
regulation of hydrolase activity	1277	22	9.06	2.43	+	0.000115	0.0263
cellular response to stress	1669	28	11.84	2.36	+	2.25e-05	0.00789
transport	4472	66	31.74	2.08	+	5.53e-10	1.25e-06
establishment of localization	4593	67	32.59	2.06	+	4.6e-10	1.21e-06
organelle organization	3342	46	23.72	1.94	+	5.22e-06	0.00223
localization	5662	74	40.18	1.84	+	4.71e-09	5.73e-06
cellular process	14425	126	102.37	1.23	+	1.64e-05	0.00604
biological_process	17782	141	126.19	1.12	+	0.000326	0.0496
Unclassified	3214	8	22.81	0.35	-	0.000326	0.0491

## Sheet: HeLa RHBDL4 BioID
Results
	Reference list	Client Text Box Input
Uniquely Mapped IDS:	20996 out of 20996	41 out of 41
Unmapped IDs:	0	2
Multiple mapping information:	0	0
Export results
Displaying only results for FDR P < 0.05, click here to display all results
	Homo sapiens (REF)	Client Text Box Input ( Hierarchy NEW! )Client Text Box Input ( Hierarchy NEW! )
GO biological process complete	#	#	expected	Fold Enrichment	+/-	raw P value	FDR
protein exit from endoplasmic reticulum	23	3	0.04	66.8	+	1.73e-05	0.0228
intracellular transport	1551	12	3.03	3.96	+	2.82e-05	0.0343
organic substance transport	2180	14	4.26	3.29	+	3.99e-05	0.042
protein N-linked glycosylation via asparagine	33	3	0.06	46.55	+	4.69e-05	0.0464
peptidyl-asparagine modification	34	3	0.07	45.19	+	5.1e-05	0.0474
ubiquitin-dependent ERAD pathway	66	5	0.13	38.8	+	2.59e-07	0.000682
ERAD pathway	84	5	0.16	30.48	+	8.04e-07	0.00159
proteasomal protein catabolic process	341	6	0.67	9.01	+	5.33e-05	0.0468
response to endoplasmic reticulum stress	242	10	0.47	21.16	+	4.12e-11	6.51e-07
cellular response to stress	1669	12	3.26	3.68	+	5.77e-05	0.048
proteasome-mediated ubiquitin-dependent protein catabolic process	317	6	0.62	9.69	+	3.58e-05	0.0404
IRE1-mediated unfolded protein response	55	4	0.11	37.24	+	5.23e-06	0.00827
endoplasmic reticulum unfolded protein response	100	6	0.2	30.73	+	5.53e-08	0.000219
cellular response to unfolded protein	122	6	0.24	25.19	+	1.7e-07	0.000539
response to unfolded protein	159	8	0.31	25.77	+	1.02e-09	8.06e-06
response to topologically incorrect protein	182	8	0.36	22.51	+	2.83e-09	1.49e-05
cellular response to topologically incorrect protein	143	6	0.28	21.49	+	4.18e-07	0.000945
endoplasmic reticulum to Golgi vesicle-mediated transport	206	6	0.4	14.92	+	3.27e-06	0.00574
Golgi vesicle transport	365	7	0.71	9.82	+	6.84e-06	0.00984

## Sheet: HeLa and HEK common R4
Results
	Reference list	Client Text Box Input
Uniquely Mapped IDS:	20996 out of 20996	41 out of 41
Unmapped IDs:	0	2
Multiple mapping information:	0	0
Export results
Displaying only results for FDR P < 0.05, click here to display all results
	Homo sapiens (REF)	Client Text Box Input ( Hierarchy NEW! )Client Text Box Input ( Hierarchy NEW! )
GO biological process complete	#	#	expected	Fold Enrichment	+/-	raw P value	FDR
protein exit from endoplasmic reticulum	23	3	0.04	66.8	+	1.73e-05	0.0228
intracellular transport	1551	12	3.03	3.96	+	2.82e-05	0.0343
organic substance transport	2180	14	4.26	3.29	+	3.99e-05	0.042
protein N-linked glycosylation via asparagine	33	3	0.06	46.55	+	4.69e-05	0.0464
peptidyl-asparagine modification	34	3	0.07	45.19	+	5.1e-05	0.0474
ubiquitin-dependent ERAD pathway	66	5	0.13	38.8	+	2.59e-07	0.000682
ERAD pathway	84	5	0.16	30.48	+	8.04e-07	0.00159
proteasomal protein catabolic process	341	6	0.67	9.01	+	5.33e-05	0.0468
response to endoplasmic reticulum stress	242	10	0.47	21.16	+	4.12e-11	6.51e-07
cellular response to stress	1669	12	3.26	3.68	+	5.77e-05	0.048
proteasome-mediated ubiquitin-dependent protein catabolic process	317	6	0.62	9.69	+	3.58e-05	0.0404
IRE1-mediated unfolded protein response	55	4	0.11	37.24	+	5.23e-06	0.00827
endoplasmic reticulum unfolded protein response	100	6	0.2	30.73	+	5.53e-08	0.000219
cellular response to unfolded protein	122	6	0.24	25.19	+	1.7e-07	0.000539
response to unfolded protein	159	8	0.31	25.77	+	1.02e-09	8.06e-06
response to topologically incorrect protein	182	8	0.36	22.51	+	2.83e-09	1.49e-05
cellular response to topologically incorrect protein	143	6	0.28	21.49	+	4.18e-07	0.000945
endoplasmic reticulum to Golgi vesicle-mediated transport	206	6	0.4	14.92	+	3.27e-06	0.00574
Golgi vesicle transport	365	7	0.71	9.82	+	6.84e-06	0.00984

## Sheet: HEK iR2 BioID
Results
	Reference list	Client Text Box Input
Uniquely Mapped IDS:	20996 out of 20996	27 out of 28
Unmapped IDs:	0	1
Multiple mapping information:	0	1
Export results
Displaying only results for FDR P < 0.05, click here to display all results
	Homo sapiens (REF)	Client Text Box Input ( Hierarchy NEW! )
GO biological process complete	#	#	expected	Fold Enrichment	+/-	raw P value	FDR
multivesicular body assembly	30	3	0.04	74.99	+	1.12e-05	0.0222
multivesicular body organization	31	3	0.04	72.57	+	1.23e-05	0.0216
negative regulation of epidermal growth factor receptor signaling pathway	46	4	0.06	65.2	+	5.56e-07	0.00293
negative regulation of ERBB signaling pathway	51	4	0.07	58.81	+	8.19e-07	0.00324
regulation of ERBB signaling pathway	90	6	0.12	49.99	+	2.69e-09	2.13e-05
regulation of epidermal growth factor receptor signaling pathway	83	6	0.11	54.21	+	1.7e-09	2.68e-05
transmembrane receptor protein tyrosine kinase signaling pathway	505	7	0.67	10.39	+	3.7e-06	0.0117
enzyme linked receptor protein signaling pathway	710	7	0.95	7.39	+	3.3e-05	0.0474
establishment of protein localization	1572	10	2.1	4.77	+	2.11e-05	0.0333
localization	5662	19	7.55	2.52	+	7.6e-06	0.02
nitrogen compound transport	1811	11	2.42	4.55	+	1.08e-05	0.0243
